# Supplementary material for: MTHFD1 controls DNA methylation in Arabidopsis
Source: Nat Commun. 2016 Jun 13;7:11640. doi: 10.1038/ncomms11640 (PMC4909953; doi:10.1038/ncomms11640)
Supplement: Supplementary Data 1 — TEs differentialy expressed in mthfd1-1 [file ncomms11640-s2.xlsx]

## Sheet: Sheet1
Supplementaryl Data 1. TEs differentialy expressed in mthfd1-1
TAIR_locus	FPKM_WT	FPKM_mthfd1-1	Log2_fold_change	FDR-adjusted_p-value	Transposon_Super_Family
AT1G03010 AT1TE02260 AT1TE02265	1.7107	23.5369	3.78227	0.000776312	RC/Helitron
AT1G08980 AT1G08985 AT1TE09360 AT1TE09365 AT1TE09380	250.262	54.6307	-2.19566	0.027874	RC/Helitron D/Pogo
AT1G09910 AT1TE10470	6.45286	71.5673	3.47129	0.000776312	LTR/Copia
AT1G12720 AT1TE14085	0	0.903078	+	0.000776312	D/MuDR
AT1G12725 AT1TE14085	0	9.0916	+	0.000776312	D/MuDR
AT1G17270 AT1G17277 AT1TE19130 AT1TE19135	3.92279	17.7732	2.17975	0.00144912	D/MuDR
AT1G18050 AT1TE20085	0	1.04789	+	0.00318892	D/MuDR
AT1G18060 AT1TE20090	133.667	62.0389	-1.1074	0.00144912	D/MuDR
AT1G20030 AT1TE22450	5.83856	11.7697	1.01139	0.0421687	RC/Helitron
AT1G20390	0.264453	3.80171	3.84557	0.00144912
AT1G22630 AT1TE25745	185.871	81.9849	-1.18087	0.0118784	D/MuDR
AT1G26930 AT1TE30095	0.886763	3.26922	1.88233	0.0266872	D/MuDR
AT1G27565 AT1TE30845	0	4.74573	+	0.000776312	RC/Helitron
AT1G30700 AT1G30710 AT1TE35180	0.168777	4.69041	4.79652	0.017424	RC/Helitron
AT1G32080 AT1TE37345	990.634	270.553	-1.87244	0.000776312	LTR/Copia
AT1G32830 AT1G32840 AT1TE38525 AT1TE38530	0	0.563696	+	0.000776312	D/MuDR
AT1G33130 AT1TE38940	0	1.47388	+	0.000776312	D/En-Spm
AT1G33135 AT1TE38940 AT1TE38945	0	8.5739	+	0.000776312	D/En-Spm RC/Helitron
AT1G33450	0	3.13234	+	0.000776312
AT1G33570 AT1TE39515	0	4.609	+	0.000776312	D/En-Spm
AT1G33580 AT1TE39515	0	4.7641	+	0.000776312	D/En-Spm
AT1G33960 AT1TE40170	2.43676	12.8841	2.40256	0.000776312	RC/Helitron
AT1G34530 AT1TE41230	0	7.15582	+	0.000776312	D/En-Spm
AT1G34590 AT1TE41345	0	0.70478	+	0.000776312	LTR/Gypsy
AT1G35115 AT1TE41800	1.77469	6.13414	1.78929	0.00263965	LTR/Copia
AT1G35300 AT1TE42225	0	9.29309	+	0.000776312	D/En-Spm
AT1G35380 AT1TE42400	0	1.15089	+	0.000776312	LTR/Gypsy
AT1G35590 AT1TE42890	0	0.697191	+	0.000776312	D/En-Spm
AT1G35600 AT1TE42890	0	1.59692	+	0.000776312	D/En-Spm
AT1G35647 AT1TE43040	0	0.537245	+	0.000776312	LTR/Gypsy
AT1G35995 AT1TE43880	0	1.66434	+	0.000776312	D/MuDR
AT1G36040 AT1TE43975	0	4.56164	+	0.000776312	LTR/Copia
AT1G36120 AT1TE44230	0	1.64275	+	0.000776312	LTR/Gypsy
AT1G36200 AT1TE44455	0	9.01257	+	0.000776312	D/En-Spm
AT1G36230 AT1TE44585	0	0.743351	+	0.000776312	D/MuDR
AT1G36260 AT1TE44630	0	14.5361	+	0.000776312	D/En-Spm
AT1G36460 AT1TE45020	0	1.6886	+	0.000776312	D/En-Spm
AT1G36540 AT1TE45175	0	0.497791	+	0.000776312	LTR/Gypsy
AT1G36680	0	4.69514	+	0.000776312
AT1G36910	0	1.27924	+	0.000776312
AT1G36975	0	0.654974	+	0.000776312
AT1G37015 AT1TE46140	0	1.29845	+	0.00144912	LTR/Gypsy
AT1G37080 AT1TE46330	0	2.56979	+	0.000776312	D/Harbinger
AT1G37190 AT1TE46635	0	0.601547	+	0.000776312	LTR/Gypsy
AT1G37340 AT1TE46665	0	1.2573	+	0.000776312	LTR/Gypsy
AT1G38176 AT1TE47035	0	0.521137	+	0.000776312	LTR/Gypsy
AT1G38950 AT1TE48025	0	3.91065	+	0.000776312	LTR/Gypsy
AT1G39110 AT1TE48035	0	13.9015	+	0.000776312	D/En-Spm
AT1G40075 AT1TE48830	0	0.611917	+	0.000776312	D/En-Spm
AT1G42040 AT1TE51735	0	7.40102	+	0.000776312	LTR/Gypsy
AT1G42050 AT1TE51735	0	5.77196	+	0.000776312	LTR/Gypsy
AT1G42160 AT1TE51850	0	0.601453	+	0.000776312	LTR/Gypsy
AT1G42280 AT1TE51985 AT1G42290 AT1TE51990	0	1.62726	+	0.000776312	RC/Helitron LTR/Gypsy
AT1G42377	0	0.937793	+	0.000776312
AT1G42410 AT1TE52205	0	6.13404	+	0.000776312	D/En-Spm
AT1G42500 AT1TE52590	0	11.1713	+	0.000776312	D/En-Spm
AT1G42520 AT1TE52610	0	2.70654	+	0.000776312	D/En-Spm
AT1G42697 AT1TE52885	0	0.700496	+	0.000776312	D/En-Spm
AT1G42705 AT1TE52925	0	1.84394	+	0.000776312	D/HAT
AT1G42727 AT1TE52950	0	6.26101	+	0.000776312	D/En-Spm
AT1G42745	0	0.700313	+	0.000776312
AT1G43205 AT1TE53635	0	0.76455	+	0.0282042	D/MuDR
AT1G43330 AT1TE53915	0	1.57064	+	0.000776312	LTR/Gypsy
AT1G43740 AT1TE54480	0	1.3004	+	0.000776312	LTR/Gypsy
AT1G43750 AT1TE54480	0	1.96776	+	0.000776312	LTR/Gypsy
AT1G43880 AT1TE54805	0	2.87297	+	0.000776312	LTR/Gypsy
AT1G43920 AT1TE54925	0	6.52712	+	0.000776312	D/MuDR
AT1G43930 AT1TE54925	0	1.89596	+	0.000776312	D/MuDR
AT1G44060 AT1TE55320	0	12.9875	+	0.000776312	D/En-Spm
AT1G44510 AT1TE55795	0	0.989331	+	0.000776312	LTR/Copia
AT1G44880 AT1TE56140	0	1.10306	+	0.000776312	D/MuDR
AT1G45020 AT1TE56390	0	0.973005	+	0.000776312	LTR/Copia
AT1G45030 AT1TE56395 AT1TE56400	0	4.51569	+	0.000776312	LINE/L1
AT1G47660 AT1TE58105	0	19.3092	+	0.000776312	D/MuDR
AT1G48250 AT1TE59135 AT1TE59130	0	1.21356	+	0.000776312	D/MuDR
AT1G48480 AT1TE59475	54.1441	27.3031	-0.987739	0.00631936	D/MuDR
AT1G50850 AT1TE62470	0	1.81915	+	0.000776312	D/En-Spm
AT1G52160 AT1TE64320 AT1TE64325	3.05525	6.56834	1.10424	0.017424	RC/Helitron
AT1G52450 AT1TE64660	0.268168	51.8323	7.59457	0.000776312	RC/Helitron
AT1G52610	0	2.72695	+	0.000776312
AT1G54000 AT1TE66570 AT1TE66575	0.517991	2.71824	2.39167	0.0177739	RC/Helitron D/Mariner
AT1G54420 AT1TE67110	0	12.9723	+	0.000776312	D/MuDR
AT1G55000 AT1TE67790	39.0503	22.0054	-0.827476	0.0450042	RC/Helitron
AT1G58360 AT1TE71525	66.3331	40.3839	-0.715949	0.0457751	RC/Helitron
AT1G59770 AT1TE72615	0	3.4182	+	0.000776312	D/HAT
AT1G61510 AT1TE74860	0	0.59417	+	0.000776312	D/Harbinger
AT1G63750 AT1TE77880	1.21912	3.99688	1.71303	0.000776312	D
AT1G65440 AT1TE79930	11.3113	19.5127	0.786649	0.0465527	RC/Helitron
AT1G65480 AT1TE79985	17.8748	2.24489	-2.99321	0.000776312	RC/Helitron
AT1G66820 AT1TE81880	156.054	54.0547	-1.52955	0.000776312	D/HAT
AT1G67240 AT1TE82600	0	1.09389	+	0.000776312	D/MuDR
AT1G68010 AT1TE83640	917.561	314.586	-1.54435	0.000776312	RC/Helitron
AT1G69070 AT1TE85090	7.24975	28.4454	1.97219	0.0330523	D/MuDR
AT1G72050 AT1TE88730	11.2901	24.4282	1.11349	0.00483313	D/HAT
AT1G76110 AT1TE93420	21.1568	8.04072	-1.39572	0.00144912	RC/Helitron
AT1G77960 AT1TE95895	0	1.67665	+	0.000776312	RC/Helitron
AT1G78020 AT1TE95980	936.96	407.839	-1.19999	0.000776312	RC/Helitron
AT1G78355 AT1TE96425 AT1TE96430	0	0.82567	+	0.00946288	D/MuDR
AT1TE16500	0	1.53845	+	0.0229547	D/MuDR
AT1TE18410	0	1.01767	+	0.000776312	LTR/Copia
AT1TE22850	0.360338	2.45068	2.76576	0.00902177	LTR/Gypsy
AT1TE28830	0.284085	5.60057	4.30118	0.000776312	Ussigned
AT1TE33490	0	0.596774	+	0.000776312	LINE/L1
AT1TE35870	0	56.4961	+	0.000776312	D/HAT
AT1TE39515	0	1.5028	+	0.000776312	D/En-Spm
AT1TE41230	0	0.668625	+	0.000776312	D/En-Spm
AT1TE41490	0	2.81323	+	0.000776312	D/MuDR
AT1TE42395	0	0.495414	+	0.000776312	LTR/Gypsy
AT1TE42440 AT1TE42445 AT1TE42450 AT1TE42455 AT1TE42460 AT1TE42465	0	10.794	+	0.000776312	LTR/Copia
AT1TE42665	0	2.31086	+	0.00582978	RC/Helitron
AT1TE42875	0	555.107	+	0.000776312	SINE
AT1TE42890	0	0.561815	+	0.000776312	D/En-Spm
AT1TE43030 AT1TE43035 AT1TE43040	0	0.492258	+	0.00144912	LTR/Gypsy
AT1TE44230 AT1TE44235 AT1TE44240 AT1TE44250 AT1TE44255 AT1TE44260 AT1TE44265 AT1TE44270	0	0.770203	+	0.000776312	LTR/Gypsy RC/Helitron
AT1TE44455	0	3.5781	+	0.000776312	D/En-Spm
AT1TE45020	0	0.6288	+	0.000776312	D/En-Spm
AT1TE45175 AT1TE45180 AT1TE45185 AT1TE45190	0	0.806567	+	0.000776312	LTR/Gypsy
AT1TE45490 AT1TE45495	0	2.05183	+	0.000776312	RC/Helitron
AT1TE45510	0	57.3476	+	0.000776312	D/En-Spm
AT1TE45965	0	0.876467	+	0.000776312	LTR/Gypsy
AT1TE46230 AT1TE46235 AT1TE46240 AT1TE46245	0	1.94717	+	0.000776312	D/HAT D/En-Spm
AT1TE46575	0	0.6369	+	0.000776312	LTR/Gypsy
AT1TE46630	0	1.73753	+	0.000776312	Ussigned
AT1TE48035 AT1TE48040	0	0.541235	+	0.000776312	D/En-Spm
AT1TE49330	0	1.14198	+	0.000776312	LTR/Gypsy
AT1TE51810 AT1TE51820 AT1TE51835 AT1TE51840	0	0.603858	+	0.000776312	D/En-Spm
AT1TE51975	0	0.829195	+	0.00534629	D/En-Spm
AT1TE51980	0	3.1477	+	0.000776312	RC/Helitron
AT1TE52205	0	2.715	+	0.000776312	D/En-Spm
AT1TE52210	0	1.37052	+	0.000776312	D/En-Spm
AT1TE52590	0	0.589853	+	0.000776312	D/En-Spm
AT1TE52610	0	0.748705	+	0.000776312	D/En-Spm
AT1TE52855	0	0.679542	+	0.0266872	LTR/Gypsy
AT1TE52985	0	0.869838	+	0.000776312	LTR/Gypsy
AT1TE52990	0	0.781967	+	0.000776312	LTR/Gypsy
AT1TE52995 AT1TE53000 AT1TE53015 AT1TE53020 AT1TE53025	0	3.71024	+	0.000776312	LTR/Gypsy
AT1TE53060	0	2.00687	+	0.000776312	LTR/Gypsy
AT1TE53065	0	0.966451	+	0.000776312	LTR/Gypsy
AT1TE53095	0	1.49341	+	0.000776312	LTR/Copia
AT1TE54530	0	64.1037	+	0.000776312	LINE?
AT1TE54640	0	30.9085	+	0.000776312	D/En-Spm
AT1TE54645	0	1.34915	+	0.000776312	D/En-Spm
AT1TE55320	0	1.35852	+	0.000776312	D/En-Spm
AT1TE55795	0	0.618023	+	0.000776312	LTR/Copia
AT1TE58075	0	1.02017	+	0.000776312	LTR/Copia
AT1TE58825	0	1.4155	+	0.000776312	LTR/Gypsy
AT1TE59235	0	0.682491	+	0.000776312	D/MuDR
AT1TE62470	0	0.533967	+	0.000776312	D/En-Spm
AT1TE64825	0	0.821434	+	0.000776312	D/MuDR
AT1TE67115	0	6.68735	+	0.000776312	D/MuDR
AT1TE69795	0	11.0692	+	0.000776312	D/MuDR
AT1TE69800	0	1396.38	+	0.0394611	LTR/Gypsy
AT1TE69805	0	18.4931	+	0.000776312	D/MuDR
AT1TE69815	0	12.0477	+	0.000776312	D/MuDR
AT1TE72615	0	3.10397	+	0.000776312	D/HAT
AT1TE75770	1.40954	0	-	0.000776312	LINE/L1
AT1TE75910	0	7.84544	+	0.000776312	LINE/L1
AT1TE81210	1.75226	0	-	0.00318892	LTR/Gypsy
AT1TE82600	0	0.577988	+	0.000776312	D/MuDR
AT1TE86360	0	1.2978	+	0.000776312	LTR/Copia
AT2G01840	0	5.67656	+	0.000776312
AT2G02200 AT2TE02465 AT2G02205 AT2G02210	0	18.3149	+	0.000776312	D/MuDR
AT2G03310 AT2TE04505	28.2875	14.9652	-0.918553	0.0499669	RC/Helitron
AT2G03440 AT2TE04635	211.783	112.677	-0.910394	0.007238	RC/Helitron
AT2G04210 AT2TE06620	0	5.51381	+	0.000776312	D/En-Spm
AT2G04290 AT2TE06885 AT2TE06880	0	1.42182	+	0.000776312	LINE/L1 RC/Helitron
AT2G04320 AT2TE06955	0	2.28958	+	0.00813053	D/MuDR
AT2G04460 AT2TE07145 AT2TE07140	0.15778	8.24411	5.70738	0.04236	LTR/Copia D/MuDR
AT2G04670 AT2TE07550	0	1.15196	+	0.000776312	LTR/Gypsy
AT2G04780 AT2TE07775	124.558	50.9074	-1.29087	0.000776312	RC/Helitron
AT2G04970 AT2TE08110 AT2G04980 AT2TE08105	0	0.821864	+	0.000776312	D/MuDR RC/Helitron
AT2G04990 AT2TE08135	0	0.545245	+	0.000776312	D/MuDR
AT2G05000 AT2TE08135	0	3.79898	+	0.000776312	D/MuDR
AT2G05040 AT2TE08225	0	3.20956	+	0.000776312	LTR/Gypsy
AT2G05660	0	1.48996	+	0.000776312
AT2G05700 AT2TE09735	0	3.73207	+	0.000776312	D/HAT
AT2G05950 AT2TE10595 AT2TE10600	0	4.99582	+	0.000776312	Ussigned RC/Helitron
AT2G06095 AT2TE10940	0	0.765626	+	0.000776312	D/MuDR
AT2G06220 AT2TE11110	0	2.68281	+	0.000776312	D/MuDR
AT2G06340 AT2TE11355	0	1.76579	+	0.000776312	LTR/Gypsy
AT2G06420 AT2TE11500 AT2TE11505	0	1.33494	+	0.00769422	D/MuDR LTR/Gypsy
AT2G06460 AT2TE11540 AT2G06480	0	0.646094	+	0.000776312	LTR/Gypsy
AT2G06490	0	2.49912	+	0.000776312
AT2G06562 AT2TE11755 AT2TE11760	0	58.0851	+	0.000776312	D/MuDR LTR/Gypsy
AT2G06590 AT2TE11805	0	4.14578	+	0.000776312	D/En-Spm
AT2G06670 AT2TE11890	0	4.42195	+	0.000776312	D/En-Spm
AT2G06720 AT2TE11920	0	18.7108	+	0.000776312	D/En-Spm
AT2G06740 AT2TE11925	0	0.924098	+	0.000776312	D/En-Spm
AT2G06780 AT2TE12025 AT2TE12030	0	0.687091	+	0.0152686	LINE/L1 D/En-Spm
AT2G06790 AT2TE12030	0	2.58068	+	0.000776312	D/En-Spm
AT2G06800 AT2TE12030	0	3.77992	+	0.000776312	D/En-Spm
AT2G06920	0	0.622269	+	0.000776312
AT2G06965 AT2TE12555	0	0.869814	+	0.000776312	LTR/Gypsy
AT2G07100 AT2TE12825	0	0.629578	+	0.000776312	D/MuDR
AT2G07240 AT2TE13100 AT2TE13105 AT2TE13115 AT2TE13125	0	1.00021	+	0.000776312	D/MuDR
AT2G07260 AT2TE13145 AT2TE13150 AT2TE13155	0	0.601181	+	0.000776312	D/MuDR
AT2G07365 AT2TE13325 AT2G07395 AT2G07400 AT2TE13330 AT2TE13335	0	0.604705	+	0.000776312	LTR/Copia D D/MuDR
AT2G07460 AT2TE13445	0	0.67878	+	0.000776312	D/MuDR
AT2G07730 AT2TE15565	0	0.793376	+	0.000776312	LINE/L1
AT2G10000 AT2TE16310	0	1.11475	+	0.000776312	D/En-Spm
AT2G10070	0	2.92835	+	0.000776312
AT2G10080 AT2TE16445	0	0.836378	+	0.000776312	LTR/Gypsy
AT2G10250	0	5.97776	+	0.000776312
AT2G10253	0	0.563696	+	0.000776312
AT2G10260 AT2TE16780 AT2TE16790	0	0.678256	+	0.000776312	D/MuDR
AT2G10270 AT2TE16800	0	1.91162	+	0.000776312	LTR/Gypsy
AT2G10285 AT2TE16825	0	2.38472	+	0.000776312	LTR/Gypsy
AT2G10420 AT2TE16955	0	0.53961	+	0.000776312	D/En-Spm
AT2G10490 AT2TE17110	0	5.05191	+	0.000776312	D/En-Spm
AT2G10614 AT2TE17570 AT2TE17555 AT2TE17560 AT2TE17565	0	121.898	+	0.000776312	LTR/Gypsy
AT2G10620 AT2TE17585 AT2TE17590 AT2TE17595	0	3.16738	+	0.000776312	LTR/Gypsy
AT2G10630 AT2TE17600	0	0.567631	+	0.000776312	D/En-Spm
AT2G10640 AT2TE17600	0	2.65204	+	0.000776312	D/En-Spm
AT2G10660 AT2TE17625	0	0.704588	+	0.000776312	LTR/Gypsy
AT2G10680 AT2TE17725	0	1.69427	+	0.000776312	LTR/Gypsy
AT2G10850 AT2TE17985	0	5.16733	+	0.000776312	LTR/Copia
AT2G10900	0	1.4388	+	0.000776312
AT2G10921 AT2TE18055 AT2TE18060	0	0.574798	+	0.0111053	D/MuDR
AT2G10980 AT2TE18240	0	0.577878	+	0.0236228	D/Harbinger
AT2G11050	0	0.778383	+	0.000776312
AT2G11060 AT2TE18415	0	0.560971	+	0.000776312	D/En-Spm
AT2G11090 AT2TE18440	0	5.75598	+	0.000776312	LTR/Gypsy
AT2G11110 AT2TE18450	0	1.67734	+	0.000776312	D/En-Spm
AT2G11115 AT2TE18455	0	1.55929	+	0.0163442	LTR/Gypsy
AT2G11120 AT2TE18455	0	2.49006	+	0.000776312	LTR/Gypsy
AT2G11280 AT2TE18815	0	1.14363	+	0.000776312	RC/Helitron
AT2G11300 AT2TE18830	0	0.74801	+	0.000776312	LTR/Gypsy
AT2G11345 AT2TE18915	0	0.508148	+	0.000776312	D/MuDR
AT2G11405 AT2TE18955	0	6.48751	+	0.000776312	D/MuDR
AT2G11410	0	2.94155	+	0.000776312
AT2G11430 AT2TE18980	0	0.735353	+	0.000776312	LTR/Gypsy
AT2G11450 AT2TE19005	0	0.747177	+	0.000776312	LTR/Gypsy
AT2G11485 AT2G11490 AT2G11502 AT2G11504 AT2G11507 AT2TE19070 AT2TE19085 AT2TE19095 AT2TE19110	0	8.40003	+	0.000776312	D/MuDR
AT2G11500 AT2TE19075	0	0.592989	+	0.000776312	D/En-Spm
AT2G11670 AT2TE19475	0	1.36128	+	0.000776312	D/En-Spm
AT2G11680	0	1.19835	+	0.000776312
AT2G11770 AT2TE19590	0	0.712932	+	0.000776312	LTR/Gypsy
AT2G11775	0	3.15772	+	0.000776312
AT2G11780	0	6.4009	+	0.000776312
AT2G11790 AT2TE19615	0	0.739786	+	0.000776312	D/MuDR
AT2G12025 AT2TE20100 AT2TE20105	0	0.624743	+	0.000776312	LTR/Gypsy
AT2G12040 AT2TE20105	0	2.3845	+	0.000776312	LTR/Gypsy
AT2G12066 AT2TE20140	0	0.50359	+	0.0314044	D/MuDR
AT2G12210 AT2TE20205	0	0.705367	+	0.000776312	D/En-Spm
AT2G12240 AT2TE20220	0	0.870194	+	0.0152686	D/En-Spm
AT2G12250 AT2TE20220	0	2.82765	+	0.000776312	D/En-Spm
AT2G12300 AT2TE20255	0	2.2181	+	0.000776312	D/En-Spm
AT2G12345 AT2TE20420	0	0.74322	+	0.00676612	LTR/Gypsy
AT2G12380 AT2TE20435	0	1.08049	+	0.000776312	LTR/Gypsy
AT2G12385 AT2TE20450	0	0.521319	+	0.000776312	LTR/Gypsy
AT2G12420 AT2TE20665	0	0.55993	+	0.000776312	LTR/Gypsy
AT2G12460 AT2TE20735	0.69595	6.23813	3.16406	0.00206949	LTR/Gypsy
AT2G12520 AT2TE20965 AT2G12530 AT2G12540 AT2TE20960	0	3.76413	+	0.000776312	LTR/Gypsy
AT2G12630 AT2TE21105	0	12.5416	+	0.000776312	LTR/Gypsy
AT2G12650	0	1.19281	+	0.000776312
AT2G12860 AT2TE21530 AT2TE21510 AT2TE21515 AT2TE21520 AT2TE21525	0	0.787191	+	0.000776312	LTR/Gypsy
AT2G12875 AT2TE21570 AT2TE21575	0	0.938818	+	0.000776312	D/MuDR D/En-Spm
AT2G12935 AT2TE21615 AT2TE21620 AT2TE21625	0	2.85238	+	0.000776312	RC/Helitron
AT2G12970 AT2TE21705	0	0.834905	+	0.000776312	LTR/Gypsy
AT2G12980 AT2TE21710	0	6.03574	+	0.000776312	D/En-Spm
AT2G12990 AT2TE21710	0	17.6845	+	0.000776312	D/En-Spm
AT2G13040 AT2G13070 AT2TE21760 AT2TE21765 AT2TE21790 AT2TE21795 AT2TE21800 AT2TE21805	0	1.00357	+	0.000776312	LTR/Gypsy
AT2G13050 AT2TE21765	0	1.7214	+	0.000776312	LTR/Gypsy
AT2G13160 AT2TE22040	0	7.19397	+	0.000776312	D/En-Spm
AT2G13270 AT2TE22245	0	0.579455	+	0.000776312	LTR/Gypsy
AT2G13310 AT2TE22335	0	9.63418	+	0.000776312	D/En-Spm
AT2G13320 AT2TE22335	0	2.32374	+	0.000776312	D/En-Spm
AT2G13730 AT2TE23175	0	0.739221	+	0.0293182	LTR/Gypsy
AT2G13830 AT2TE23510	0	1.25931	+	0.000776312	LTR/Gypsy
AT2G13860 AT2TE23670	0	1.63321	+	0.000776312	LTR/Gypsy
AT2G14010 AT2TE23965	0	3.11394	+	0.000776312	D/MuDR
AT2G14130 AT2TE24335	0	0.546272	+	0.000776312	D/MuDR
AT2G14330 AT2TE24735	0	18.3773	+	0.000776312	D/MuDR
AT2G14335 AT2TE24735 AT2G14350 AT2TE24730	0	1.06369	+	0.000776312	D/MuDR
AT2G14570	0	1.31318	+	0.000776312
AT2G14650 AT2TE25540	0	1.09694	+	0.000776312	LTR/Gypsy
AT2G14730 AT2TE25740	0	2.0193	+	0.0232718	D/Harbinger
AT2G14796 AT2TE25875	0	1.09475	+	0.000776312	Ussigned
AT2G14930 AT2TE26230	0	3.28472	+	0.000776312	LTR/Copia
AT2G14950 AT2TE26315	0	0.547098	+	0.000776312	D/HAT
AT2G15060	0	2.46375	+	0.000776312
AT2G15420 AT2TE27480	0	1.26711	+	0.000776312	LTR/Gypsy
AT2G15550 AT2TE27670	0	1.83854	+	0.000776312	LINE/L1
AT2G15815 AT2TE28035	0	5.21899	+	0.000776312	D/MuDR
AT2G16410 AT2TE28955	0	1.27297	+	0.00144912	LINE/L1
AT2G16670 AT2TE29450	0	0.528756	+	0.000776312	LTR/Copia
AT2G16680 AT2TE29460	0	0.585701	+	0.000776312	LINE/L1
AT2G16690 AT2TE29460	0	1.2605	+	0.000776312	LINE/L1
AT2G17300 AT2TE30930	91.6368	22.2649	-2.04116	0.000776312	RC/Helitron
AT2G18560 AT2TE33465	9.0046	3.46442	-1.37805	0.007238	RC/Helitron
AT2G20460 AT2TE37050	0	0.896813	+	0.000776312	LTR/Copia
AT2G22710	0	1.03697	+	0.00144912
AT2G23000 AT2TE41840	3.29799	12.8807	1.96555	0.00206949	LINE/L1
AT2G23670 AT2TE43070	317.604	165.619	-0.939361	0.00813053	RC/Helitron
AT2G24700 AT2TE45120	0.857633	3.37249	1.97538	0.0170703	RC/Helitron
AT2G24900 AT2G24915 AT2G24930 AT2TE45465	0	0.836008	+	0.000776312	D/MuDR
AT2G25900 AT2TE47590 AT2TE47595	77.0309	25.1525	-1.61474	0.000776312	D/MuDR
AT2G26490 AT2G26500 AT2TE48720	4218.29	1671.04	-1.33591	0.000776312	RC/Helitron
AT2G26630 AT2TE48990	0	13.9796	+	0.000776312	D/Harbinger
AT2G28510 AT2TE53160	8.83423	17.5881	0.993423	0.037496	RC/Helitron
AT2G30150 AT2TE56340	36.3617	14.9437	-1.28288	0.000776312	RC/Helitron
AT2G32130 AT2G32140 AT2TE60090	0.730436	4.26288	2.545	0.0245792	RC/Helitron
AT2G32500 AT2TE60750	26.1251	14.9718	-0.803189	0.0428741	D/HAT
AT2G33240 AT2TE62260	0.0906384	6.83542	6.23676	0.0152686	D/MuDR
AT2G38990 AT2TE73030	0	1.66476	+	0.0134458	D/MuDR
AT2G46810 AT2G46820 AT2TE87640 AT2TE87645	2810.53	1187.6	-1.24279	0.00318892	RC/Helitron
AT2G46870 AT2TE87730	19.2868	10.5891	-0.865034	0.0447269	D/MuDR
AT2TE00095 AT2TE00110 AT2TE00115 AT2TE00120	0	1.49363	+	0.000776312	LTR/Gypsy
AT2TE01560	0	3.03625	+	0.00582978	LINE/L1
AT2TE05665	0	128.46	+	0.000776312	RC/Helitron
AT2TE05675	0	2.45333	+	0.00144912	LINE/L1
AT2TE06610 AT2TE06615 AT2TE06620 AT2TE06625	0	25.2048	+	0.000776312	D/En-Spm
AT2TE07390	0	1.89573	+	0.00263965	D
AT2TE09610	0	3.9718	+	0.0334798	D/En-Spm
AT2TE09715 AT2TE09720 AT2TE09725 AT2TE09730 AT2TE09735 AT2TE09740 AT2TE09745	0	1.00154	+	0.000776312	D/Pogo D/HAT LTR/Gypsy
AT2TE10570	0	4763.38	+	0.000776312	LTR/Gypsy
AT2TE10585 AT2TE10595	0	7.50753	+	0.000776312	D/En-Spm Ussigned
AT2TE10980 AT2TE10985 AT2TE11015	0	0.670198	+	0.000776312	LTR/Gypsy D/MuDR
AT2TE11355	0	2.13678	+	0.000776312	LTR/Gypsy
AT2TE11555	0	17.0655	+	0.000776312	D/En-Spm
AT2TE11570	0	11.8986	+	0.000776312	LTR/Copia
AT2TE11805	0	0.832136	+	0.000776312	D/En-Spm
AT2TE11920	0	3.92645	+	0.000776312	D/En-Spm
AT2TE11925	0	0.514809	+	0.000776312	D/En-Spm
AT2TE11960	0	1.26441	+	0.000776312	D/HAT
AT2TE11965	0	0.591071	+	0.00813053	RC/Helitron
AT2TE11980 AT2TE11985 AT2TE12020 AT2TE12025	0	4.07463	+	0.000776312	LINE/L1 LTR/Gypsy
AT2TE12555	0	1.14969	+	0.000776312	LTR/Gypsy
AT2TE13060	0	45.5062	+	0.000776312	LTR/Copia
AT2TE13350 AT2TE13355 AT2TE13360 AT2TE13365 AT2TE13375 AT2TE13380	0	1.7967	+	0.000776312	LTR/Gypsy
AT2TE13875	0	1.05668	+	0.00318892	RC/Helitron
AT2TE15400	0	2.24031	+	0.000776312	LTR/Gypsy
AT2TE15410	0	36.6784	+	0.000776312	LTR/Gypsy
AT2TE15565	0	0.697362	+	0.000776312	LINE/L1
AT2TE15660	0	1.02586	+	0.000776312	D/Harbinger
AT2TE16310	0	0.930103	+	0.000776312	D/En-Spm
AT2TE16645	0	0.528386	+	0.000776312	LTR/Gypsy
AT2TE16715 AT2TE16720 AT2TE16725 AT2TE16730	0	34.1974	+	0.0103207	LTR/Gypsy LINE/L1
AT2TE16805	0	0.722915	+	0.000776312	LTR/Gypsy
AT2TE16860	0	0.703927	+	0.000776312	LTR/Gypsy
AT2TE17110	0	1.17435	+	0.000776312	D/En-Spm
AT2TE17550	0	3.31889	+	0.000776312	LTR/Gypsy
AT2TE18045	0	1.28802	+	0.0138201	D/MuDR
AT2TE18240	0	1.62131	+	0.000776312	D/Harbinger
AT2TE18450 AT2TE18455	0	1.00075	+	0.000776312	D/En-Spm LTR/Gypsy
AT2TE18945	0	0.749524	+	0.000776312	RC/Helitron
AT2TE19480 AT2TE19485 AT2TE19490	0	5.54512	+	0.000776312	LTR/Gypsy
AT2TE19610	0	10.8007	+	0.000776312	LTR/Gypsy
AT2TE20030	0	3.65792	+	0.000776312	D/En-Spm
AT2TE20110	0	1.18116	+	0.000776312	LTR/Gypsy
AT2TE20215 AT2TE20220	0	0.844931	+	0.000776312	D/En-Spm
AT2TE20225 AT2TE20230	0	1.90839	+	0.000776312	LINE/L1
AT2TE20335	0	0.770236	+	0.00483313	D/Harbinger
AT2TE20590	0	2.30398	+	0.000776312	LTR/Gypsy
AT2TE20920 AT2TE20925 AT2TE20930 AT2TE20935	0	0.848807	+	0.000776312	LTR/Gypsy
AT2TE20940	0	0.76447	+	0.000776312	LTR/Gypsy
AT2TE21100	0	2.79039	+	0.000776312	D/En-Spm
AT2TE21105	0	0.678006	+	0.00206949	LTR/Gypsy
AT2TE21110	0	10.4984	+	0.000776312	LTR/Gypsy
AT2TE21695	0	1.71194	+	0.000776312	LTR/Gypsy
AT2TE21700	0	3.33552	+	0.000776312	LTR/Gypsy
AT2TE22315	0	4.43573	+	0.000776312	LINE/L1
AT2TE22550	0	0.612017	+	0.00144912	D
AT2TE22555	0	140.529	+	0.000776312	RC/Helitron
AT2TE22565	0	3.16375	+	0.0138201	D/MuDR
AT2TE22680	0	2.77304	+	0.0332382	RC/Helitron
AT2TE23185	0	0.71031	+	0.000776312	D/En-Spm
AT2TE23560 AT2TE23565 AT2TE23570	0	24.4552	+	0.0208843	D/MuDR
AT2TE23970	0	31.1609	+	0.000776312	SINE
AT2TE24250	0	2.46849	+	0.000776312	RC/Helitron
AT2TE24385	0	0.526253	+	0.000776312	LTR/Gypsy
AT2TE25360	0	0.682492	+	0.000776312	D/MuDR
AT2TE25365	0	2.92597	+	0.00144912	D/MuDR
AT2TE25520	0	0.800121	+	0.000776312	LTR/Gypsy
AT2TE25540	0	0.545663	+	0.000776312	LTR/Gypsy
AT2TE25740	0	0.506266	+	0.000776312	D/Harbinger
AT2TE26230	0	0.583316	+	0.00263965	LTR/Copia
AT2TE26380 AT2TE26385	0	1.81069	+	0.00534629	D/En-Spm
AT2TE26680	0	0.549558	+	0.000776312	D/En-Spm
AT2TE27505	0	9.1006	+	0.000776312	SINE
AT2TE27530	0	11.0261	+	0.0126393	D/MuDR
AT2TE27870	0	1.7293	+	0.000776312	LTR/Copia
AT2TE28325	1.70422	4.67039	1.45443	0.00144912	LTR/Copia
AT2TE37050	0	1.15852	+	0.000776312	LTR/Copia
AT2TE41170	0	1.68871	+	0.000776312	D/Harbinger
AT2TE48990	0	3.38605	+	0.000776312	D/Harbinger
AT3G02515 AT3TE02240	0	3.13841	+	0.000776312	Ussigned
AT3G07270 AT3TE09730	60.3324	31.3765	-0.943249	0.00769422	RC/Helitron
AT3G07425 AT3TE10000	0	0.495711	+	0.0194756	RC/Helitron
AT3G10380 AT3TE13550	15.2284	28.5202	0.90522	0.0122201	D/MuDR
AT3G12860 AT3TE17230	2.21482	16.3595	2.88487	0.0229547	D/MuDR
AT3G13720 AT3TE18945	64.9107	28.909	-1.16694	0.00144912	RC/Helitron
AT3G14670 AT3TE20775 AT3TE20780 AT3TE20795	0	33.906	+	0.000776312	D/En-Spm D/MuDR
AT3G15510 AT3TE22070	1.0236	3.452	1.75378	0.017424	RC/Helitron
AT3G15540 AT3TE22150	10.8847	4.56644	-1.25316	0.0444348	RC/Helitron
AT3G15600 AT3TE22200	0	2.58901	+	0.000776312	D/MuDR
AT3G17050	5.11487	12.8316	1.32693	0.0126393
AT3G23290 AT3TE34915	13.1524	143.268	3.44532	0.000776312	RC/Helitron
AT3G26260 AT3TE40145	0	1.48164	+	0.000776312	D/MuDR
AT3G27890 AT3TE42975 AT3TE42980 AT3TE42985	105.38	54.0282	-0.963817	0.00582978	LINE/L1 RC/Helitron
AT3G28915 AT3TE45385	0.0542685	3.31091	5.93097	0.0350457	LINE/L1
AT3G29076 AT3TE45980	0	1.16936	+	0.000776312	LTR/Gypsy
AT3G29210 AT3TE46520	0	1.24441	+	0.000776312	D/MuDR
AT3G29610 AT3TE47555	0	1.05907	+	0.00483313	D/MuDR
AT3G29648 AT3TE47975	0	0.702518	+	0.000776312	D/En-Spm
AT3G29650 AT3TE47975	0	1.52186	+	0.000776312	D/En-Spm
AT3G29700 AT3TE48070	0	1.17288	+	0.00483313	D/MuDR
AT3G29730 AT3TE48120	0	0.806391	+	0.000776312	D/En-Spm
AT3G29732 AT3TE48120	0	1.28754	+	0.000776312	D/En-Spm
AT3G29734 AT3TE48135	0	0.910099	+	0.000776312	D/En-Spm
AT3G29736 AT3TE48135	0	2.5887	+	0.000776312	D/En-Spm
AT3G29738 AT3TE48150	0	11.3684	+	0.000776312	D/En-Spm
AT3G29739 AT3TE48150	0	2.47427	+	0.000776312	D/En-Spm
AT3G30170 AT3TE49090	0	1.34636	+	0.000776312	D/MuDR
AT3G30393	0	4.09059	+	0.000776312
AT3G30396 AT3TE50025	0	1.3635	+	0.000776312	D/En-Spm
AT3G30400	0	0.666057	+	0.000776312
AT3G30585 AT3TE50570 AT3TE50545 AT3TE50550 AT3TE50565	0	0.841588	+	0.000776312	D/MuDR LTR/Copia
AT3G30610 AT3TE50570	0	1.9977	+	0.000776312	D/MuDR
AT3G30703 AT3TE50775	0	1.65803	+	0.000776312	LTR/Gypsy
AT3G30744 AT3TE51250	0	1.95626	+	0.000776312	D/En-Spm
AT3G30746	0	0.521321	+	0.000776312
AT3G30751 AT3TE51250	0	3.27839	+	0.000776312	D/En-Spm
AT3G30765 AT3TE51380	0	1.29891	+	0.000776312	D/En-Spm
AT3G30767 AT3TE51380	0	4.89626	+	0.000776312	D/En-Spm
AT3G30780 AT3TE51460	0	12.9332	+	0.000776312	D/En-Spm
AT3G30802 AT3TE51505	0	0.761006	+	0.000776312	LTR/Gypsy
AT3G30827 AT3TE51660	0	5.31722	+	0.000776312	LTR/Gypsy
AT3G30830 AT3TE51645 AT3TE51650 AT3TE51655 AT3TE51660	0	6.64815	+	0.000776312	LTR/Gypsy
AT3G30836 AT3TE51735	0	2.42162	+	0.000776312	D/En-Spm
AT3G30837 AT3TE51735	0	1.2009	+	0.000776312	D/En-Spm
AT3G31355 AT3TE52300 AT3TE52290 AT3TE52295	0	1.67983	+	0.00582978	LTR/Gypsy LTR/Copia
AT3G31390 AT3TE52495 AT3TE52500 AT3TE52505 AT3TE52510	0	2.10642	+	0.000776312	LINE/L1 LTR/Gypsy
AT3G31410 AT3TE52555	0	4.55179	+	0.024291	D/MuDR
AT3G31630 AT3TE52805	0	0.686706	+	0.000776312	LTR/Gypsy
AT3G31910 AT3TE52985 AT3TE52990 AT3TE52995 AT3TE53000 AT3TE53005	0	0.943803	+	0.000776312	D/MuDR Ussigned
AT3G31920 AT3TE53045	0	0.625973	+	0.000776312	D/En-Spm
AT3G32031 AT3TE53325 AT3TE53320	0	0.546156	+	0.000776312	LTR/Gypsy
AT3G32043 AT3TE53470	0	0.968225	+	0.000776312	RC/Helitron
AT3G32070 AT3TE53580	0	1.81776	+	0.000776312	D/MuDR
AT3G32240 AT3TE54005	0	10.2123	+	0.000776312	D/En-Spm
AT3G32360 AT3TE54330	0	3.66584	+	0.000776312	LINE/L1
AT3G32677 AT3TE54690	0	0.611228	+	0.000776312	D/En-Spm
AT3G32893 AT3TE54710	0	0.698444	+	0.000776312	LTR/Gypsy
AT3G32917 AT3TE54865 AT3TE54860	0	6.46292	+	0.000776312	LTR/Gypsy
AT3G32966 AT3TE55005	0	1.19317	+	0.000776312	D/MuDR
AT3G33064 AT3TE55360	0	1.92784	+	0.000776312	LTR/Gypsy
AT3G33109 AT3TE57050	0	1.14447	+	0.000776312	LTR/Gypsy
AT3G33151 AT3TE57310	0	0.868328	+	0.000776312	D/En-Spm
AT3G33166 AT3TE57395	0	5.13797	+	0.000776312	D/En-Spm
AT3G33572 AT3TE57645	0	6.20113	+	0.000776312	D/MuDR
AT3G42179 AT3TE58895	0	5.24214	+	0.000776312	LTR/Gypsy
AT3G42181 AT3TE58895	0	30.2258	+	0.000776312	LTR/Gypsy
AT3G42383 AT3TE59490 AT3TE59485	0	0.580751	+	0.000776312	LTR/Gypsy
AT3G42436 AT3TE59660	0	1.52014	+	0.000776312	LTR/Gypsy
AT3G42545 AT3TE59985	0	1.00395	+	0.000776312	LINE/L1
AT3G42622	0	0.981719	+	0.000776312
AT3G42624 AT3TE60195	0	0.718978	+	0.000776312	LTR/Gypsy
AT3G42650 AT3TE60280	0	12.7612	+	0.000776312	D/En-Spm
AT3G42690 AT3G42700 AT3TE60385 AT3TE60395 AT3TE60400 AT3TE60405	0	0.647883	+	0.000776312	D/MuDR
AT3G42712 AT3TE60410	0	1.12204	+	0.000776312	D/MuDR
AT3G42716 AT3TE60460	0	0.515488	+	0.000776312	LTR/Gypsy
AT3G42719 AT3TE60460	0	1.44259	+	0.000776312	LTR/Gypsy
AT3G42792	0	0.679941	+	0.000776312
AT3G43128 AT3TE61525	0	6.51078	+	0.000776312	D/En-Spm
AT3G43146 AT3TE61600	0	0.610445	+	0.000776312	D/MuDR
AT3G43147 AT3TE61615	0	0.833935	+	0.000776312	LTR/Gypsy
AT3G43433 AT3TE62390	0	1.11708	+	0.000776312	Ussigned
AT3G43436 AT3TE62395	0	1.16998	+	0.000776312	Ussigned
AT3G43523 AT3TE62570	0	0.558814	+	0.000776312	D/HAT
AT3G43530 AT3TE62595	0	3.7186	+	0.000776312	D/MuDR
AT3G43563 AT3TE62685	0	2.49136	+	0.000776312	LTR/Gypsy
AT3G43571	0	3.11189	+	0.000776312
AT3G43573 AT3TE62780	0	0.99379	+	0.000776312	D/En-Spm
AT3G43575 AT3TE62785	0	0.997998	+	0.000776312	LINE/L1
AT3G43640 AT3TE62940	0	8.27264	+	0.000776312	LTR/Copia
AT3G43863 AT3TE63540	0	1.32478	+	0.00373938	LTR/Gypsy
AT3G44070 AT3TE63995 AT3TE64005	0	11.8678	+	0.000776312	RC/Helitron
AT3G44500 AT3TE65160 AT3TE65165 AT3TE65170 AT3TE65175	0	0.561314	+	0.000776312	RC/Helitron D/MuDR
AT3G44980 AT3TE66665	0	1.88852	+	0.000776312	D/MuDR
AT3G45350 AT3TE67445	0	1.88922	+	0.000776312	D/MuDR
AT3G45360 AT3TE67445	0	2.59005	+	0.00902177	D/MuDR
AT3G45520 AT3TE67635	0	0.706469	+	0.000776312	LTR/Copia
AT3G46183 AT3TE68730	0	1.73651	+	0.000776312	LTR/Copia
AT3G46484 AT3TE69350	0	2.3867	+	0.000776312	D/En-Spm
AT3G46487 AT3TE69350	0	4.33602	+	0.000776312	D/En-Spm
AT3G47260 AT3G47270 AT3TE70575 AT3TE70580 AT3TE70585 AT3TE70590	0	2.067	+	0.000776312	RC/Helitron D/MuDR
AT3G47320 AT3TE70635	0	1.11239	+	0.000776312	D/MuDR
AT3G47330 AT3TE70635	0	1.3295	+	0.000776312	D/MuDR
AT3G47875 AT3TE71565 AT3G47890	3.73374	7.31382	0.970004	0.0134458	LINE/L1
AT3G55020 AT3TE82900	17.2339	296.797	4.10616	0.000776312	D/MuDR
AT3G55340 AT3TE83410	3.26844	11.4837	1.81291	0.0355512	D/En-Spm
AT3G55710 AT3TE84075	19.047	1.62377	-3.55214	0.000776312	D/MuDR
AT3G62455 AT3TE94195 AT3G62460	11.4611	29.3878	1.35847	0.00318892	LTR/Copia
AT3TE15620 AT3TE15630	0	461.438	+	0.00631936	RC/Helitron
AT3TE24450	8.27725	31.8263	1.943	0.0457751	LTR/Gypsy
AT3TE35825	0	0.486631	+	0.000776312	LTR/Gypsy
AT3TE40420	0	0.831032	+	0.000776312	LTR/Copia
AT3TE44955	0	0.908837	+	0.000776312	D/MuDR
AT3TE45390	0	49.8419	+	0.000776312	LINE/L1
AT3TE45430	0	0.788385	+	0.000776312	LTR/Gypsy
AT3TE46670	0	0.780143	+	0.000776312	LTR/Gypsy
AT3TE47360	0	7.50933	+	0.000776312	LTR/Gypsy
AT3TE47625	0	0.938304	+	0.000776312	LTR/Gypsy
AT3TE47630	0	0.659341	+	0.000776312	LTR/Gypsy
AT3TE47740	0	1224.15	+	0.000776312	SINE
AT3TE49090	0	1.3026	+	0.000776312	D/MuDR
AT3TE50020	0	1.24879	+	0.0282042	D/En-Spm
AT3TE50025	0	0.857275	+	0.000776312	D/En-Spm
AT3TE50055	0	5.86673	+	0.00534629	LTR/Gypsy
AT3TE50595	0	0.521934	+	0.000776312	LTR/Gypsy
AT3TE50600	0	1.36306	+	0.000776312	LTR/Gypsy
AT3TE50940	0	0.915913	+	0.000776312	LTR/Gypsy
AT3TE51125 AT3TE51130 AT3TE51135 AT3TE51140 AT3TE51145 AT3TE51150	0	5.95848	+	0.000776312	LTR/Gypsy D/En-Spm
AT3TE51325	0	0.50659	+	0.000776312	LTR/Gypsy
AT3TE51330	0	53.4935	+	0.00144912	LTR/Gypsy
AT3TE51460	0	1.85031	+	0.000776312	D/En-Spm
AT3TE51670 AT3TE51675 AT3TE51685 AT3TE51690	0	1.13062	+	0.0337777	LTR/Gypsy LTR/Copia
AT3TE51760	0	2.10378	+	0.000776312	D/MuDR
AT3TE51820 AT3TE51825	0	4.69694	+	0.000776312	LTR/Gypsy
AT3TE51885 AT3TE51890 AT3TE51895	0	697.15	+	0.000776312	LTR/Copia
AT3TE51900	0	1.61408	+	0.000776312	LTR/Copia
AT3TE52300 AT3TE52305 AT3TE52310 AT3TE52315 AT3TE52320	0	1.79052	+	0.000776312	LTR/Gypsy
AT3TE52620 AT3TE52625 AT3TE52630	0	5.53316	+	0.000776312	RC/Helitron Ussigned
AT3TE52800	0	1.58878	+	0.000776312	LINE/L1
AT3TE52975	0	1.01859	+	0.000776312	RC/Helitron
AT3TE53165	0	1.11095	+	0.0266872	LTR/Gypsy
AT3TE53475 AT3TE53480 AT3TE53485 AT3TE53490 AT3TE53495	0	32.7316	+	0.0348143	LINE/L1
AT3TE54000	0	19.7501	+	0.000776312	D/En-Spm
AT3TE54005	0	4.24735	+	0.000776312	D/En-Spm
AT3TE54845	0	0.588318	+	0.000776312	D/MuDR
AT3TE56640	0	1.52168	+	0.000776312	LTR/Gypsy
AT3TE57105 AT3TE57110 AT3TE57115 AT3TE57120 AT3TE57125 AT3TE57130 AT3TE57135 AT3TE57140 AT3TE57145 AT3TE57150	0	12.9452	+	0.000776312	LTR/Gypsy
AT3TE57310	0	1.32428	+	0.000776312	D/En-Spm
AT3TE57445	0	1.27462	+	0.000776312	LTR/Gypsy
AT3TE58540	0	1.04714	+	0.000776312	RC/Helitron
AT3TE58585 AT3TE58590	0	1.54627	+	0.0122201	LTR/Gypsy
AT3TE58610 AT3TE58615 AT3TE58620 AT3TE58625 AT3TE58630	0	30.2607	+	0.000776312	LTR/Gypsy
AT3TE58895	0	0.58066	+	0.000776312	LTR/Gypsy
AT3TE58900	0	0.79769	+	0.000776312	D
AT3TE59490	0	0.529172	+	0.000776312	LTR/Gypsy
AT3TE59960	0	3.5998	+	0.0497348	D/MuDR
AT3TE60280	0	9.26769	+	0.000776312	D/En-Spm
AT3TE60285	0	6.45652	+	0.000776312	D/En-Spm
AT3TE60425	0	23.0932	+	0.000776312	LTR/Gypsy
AT3TE60430	0	40.7599	+	0.000776312	LTR/Gypsy
AT3TE60545 AT3TE60550 AT3TE60555 AT3TE60560 AT3TE60565 AT3TE60570 AT3TE60575 AT3TE60580 AT3TE60585	0	35.932	+	0.00263965	D/En-Spm RC/Helitron
AT3TE61520 AT3TE61525	0	1.50932	+	0.000776312	D/En-Spm
AT3TE62685	0	1.13586	+	0.000776312	LTR/Gypsy
AT3TE62735	0	1.57514	+	0.000776312	D/En-Spm
AT3TE62785	0	2.06966	+	0.000776312	LINE/L1
AT3TE62940	0	1.71051	+	0.000776312	LTR/Copia
AT3TE63155	0	1.34559	+	0.000776312	D/MuDR
AT3TE63465	0	11.0039	+	0.000776312	LINE/L1
AT3TE66400	0	5.00514	+	0.0145582	RathE3_cons
AT3TE66600	0	8.59428	+	0.00318892	RC/Helitron
AT3TE66630	0	0.625861	+	0.000776312	LTR/Gypsy
AT3TE66875	0	3.30706	+	0.000776312	LINE/L1
AT3TE67630 AT3TE67635	0	1.28413	+	0.000776312	LTR/Copia
AT3TE69350	0	2.38267	+	0.000776312	D/En-Spm
AT3TE71860	0	0.886396	+	0.00144912	LINE/L1
AT3TE79030	10.5485	0	-	0.0482064	LTR/Copia
AT3TE92345	0	0.613775	+	0.000776312	D/MuDR
AT3TE92795	0	6.01932	+	0.000776312	D/MuDR
AT4G01490 AT4TE03295	0.166572	0.869926	2.38475	0.0126393	LINE/L1
AT4G02312 AT4TE05190 AT4G02317	0	0.526473	+	0.000776312	D/En-Spm
AT4G02314 AT4TE05190	0	3.3094	+	0.000776312	D/En-Spm
AT4G03305 AT4TE07410 AT4TE07415 AT4TE07420 AT4TE07430	0	5.15508	+	0.000776312	D/MuDR D/En-Spm
AT4G03310	0	1.27841	+	0.000776312
AT4G03530 AT4TE07975	0	3.53956	+	0.000776312	LTR/Copia
AT4G03650 AT4TE08245	0	1.00068	+	0.000776312	LTR/Gypsy
AT4G03750 AT4TE08445 AT4G03760 AT4TE08435 AT4TE08450	0	0.845824	+	0.000776312	LTR/Gypsy D/En-Spm
AT4G03870	0	1.14774	+	0.000776312
AT4G03910 AT4TE09085	0	2.50979	+	0.000776312	D/En-Spm
AT4G03920	0	0.670243	+	0.000776312
AT4G03990 AT4G04010 AT4TE09310 AT4TE09315 AT4TE09320 AT4TE09325 AT4TE09330	0	2.89984	+	0.000776312	D/MuDR LINE/L1 D/HAT
AT4G04070 AT4TE09375 AT4TE09380 AT4TE09385 AT4TE09390	0	2.86759	+	0.000776312	D/HAT D/MuDR LTR/Gypsy
AT4G04105	0	0.713304	+	0.000776312
AT4G04110 AT4TE09465	0	4.27344	+	0.000776312	LTR/Copia
AT4G04130 AT4G04145 AT4TE09480 AT4TE09505	0	0.817364	+	0.000776312	D/MuDR
AT4G04270	0	1.74592	+	0.000776312
AT4G04276 AT4TE09795 AT4TE09800	0	1.48109	+	0.000776312	LTR/Gypsy LTR/Copia
AT4G04293	1.52293	183.645	6.91393	0.0115065
AT4G04316	0	0.505738	+	0.000776312
AT4G04395 AT4TE10210	0	1.12907	+	0.000776312	D/MuDR
AT4G04590 AT4TE10675	0	2.02789	+	0.000776312	D/En-Spm
AT4G04955 AT4TE11790	15.1282	7.07167	-1.09712	0.0152686	RC/Helitron
AT4G05585 AT4TE13450 AT4TE13435 AT4TE13455	0	0.620776	+	0.000776312	LTR/Gypsy D/MuDR
AT4G05640 AT4TE14035	0	0.851987	+	0.0170703	LTR/Gypsy
AT4G06505 AT4TE14540	0	0.498738	+	0.00206949	LTR/Gypsy
AT4G06527 AT4TE15190 AT4TE15195 AT4TE15205	0	1.09881	+	0.000776312	LTR/Gypsy D/En-Spm
AT4G06530	0	1.34568	+	0.000776312
AT4G06541	0	1.34158	+	0.00676612
AT4G06543 AT4TE15420 AT4TE15425 AT4TE15430 AT4TE15435	0	0.651969	+	0.0436792	LTR/Gypsy
AT4G06544 AT4TE15440	0	1.46933	+	0.000776312	LTR/Gypsy
AT4G06555 AT4TE15670	0	2.06354	+	0.000776312	LTR/Gypsy
AT4G06570	0	1.21745	+	0.000776312
AT4G06588 AT4TE16085	0	1.45488	+	0.000776312	D/En-Spm
AT4G06592 AT4TE16165	0	2.04643	+	0.000776312	LTR/Gypsy
AT4G06615 AT4TE15030	0	4.02411	+	0.000776312	LTR/Gypsy
AT4G06627 AT4TE16100 AT4TE16055 AT4TE16060 AT4TE16075 AT4TE16080 AT4TE16090 AT4TE16095	0	1.05217	+	0.000776312	D/En-Spm LTR/Gypsy
AT4G06637 AT4TE15890	0	4.29575	+	0.000776312	D/MuDR
AT4G06697 AT4TE17185 AT4TE17180	0	0.550498	+	0.000776312	D/En-Spm LTR/Gypsy
AT4G06698 AT4TE17205	0	6.89286	+	0.000776312	D/En-Spm
AT4G06710 AT4TE17360	0	0.901174	+	0.0107122	LTR/Gypsy
AT4G06718 AT4TE17470	0	0.736423	+	0.00206949	LTR/Gypsy
AT4G06728 AT4TE17500	0	2.93275	+	0.000776312	LTR/Gypsy
AT4G06748 AT4TE17660	0	4.35012	+	0.000776312	RC/Helitron
AT4G07458 AT4TE18245	0	0.915407	+	0.000776312	LTR/Gypsy
AT4G07480 AT4G07492 AT4TE18310 AT4TE18315	0	0.597458	+	0.000776312	D/MuDR LTR/Gypsy
AT4G07485 AT4TE18315	0	4.93003	+	0.000776312	LTR/Gypsy
AT4G07490 AT4TE18315	0	1.38916	+	0.000776312	LTR/Gypsy
AT4G07493 AT4TE18330	0	4.11634	+	0.000776312	LTR/Gypsy
AT4G07494 AT4TE18330	0	3.22119	+	0.000776312	LTR/Gypsy
AT4G07516 AT4TE18435	0	0.791124	+	0.000776312	D/En-Spm
AT4G07518 AT4TE18435	0	3.15606	+	0.000776312	D/En-Spm
AT4G07520 AT4G07524 AT4TE18465 AT4TE18470	0	0.719662	+	0.000776312	D/MuDR
AT4G07523 AT4TE18470	0	1.82367	+	0.00373938	D/MuDR
AT4G07530 AT4TE18500	0	0.938154	+	0.000776312	LTR/Gypsy
AT4G07605 AT4TE18705	0	1.1943	+	0.000776312	LTR/Gypsy
AT4G07660 AT4TE18775 AT4TE18715 AT4TE18720 AT4TE18725 AT4TE18730 AT4TE18735 AT4TE18740 AT4TE18745 AT4TE18750 AT4TE18755	0	1.64321	+	0.000776312	LTR/Gypsy
AT4G07755 AT4TE19170 AT4TE19135 AT4TE19140 AT4TE19145 AT4TE19150	0	0.566598	+	0.000776312	LTR/Gypsy D/En-Spm
AT4G07770 AT4TE19315	0	1.51387	+	0.000776312	LINE/L1
AT4G07812 AT4TE19465 AT4TE19470 AT4TE19475 AT4TE19480	0	0.808695	+	0.000776312	D/HAT LTR/Copia RC/Helitron
AT4G07920 AT4TE19830	0	0.781095	+	0.000776312	LTR/Gypsy
AT4G07938 AT4TE19910 AT4G07939 AT4TE19915	0	0.61044	+	0.00206949	LTR/Gypsy
AT4G07967 AT4TE20075 AT4G07970	0	0.537078	+	0.000776312	D/MuDR
AT4G08013 AT4TE20120	0	8.6734	+	0.000776312	D/En-Spm
AT4G08016 AT4TE20125	0	7.75155	+	0.000776312	D/En-Spm
AT4G08102 AT4TE20945	0	5.22093	+	0.000776312	LTR/Gypsy
AT4G08103 AT4TE20930 AT4TE20935 AT4TE20940 AT4TE20945 AT4TE20950	0	1.358	+	0.000776312	LTR/Gypsy
AT4G08138 AT4TE21295	0	0.595627	+	0.000776312	LTR/Gypsy
AT4G08430 AT4TE22280 AT4TE22290	0	1.05781	+	0.000776312	D/MuDR
AT4G08598	0	1.36251	+	0.000776312
AT4G08602 AT4TE22970	0	1.78123	+	0.000776312	D/MuDR
AT4G08650 AT4TE23125	0	0.703681	+	0.000776312	D/MuDR
AT4G08710 AT4TE23345 AT4TE23340 AT4TE23350	0	3.09592	+	0.000776312	D/MuDR
AT4G08720 AT4TE23345	0	1.43844	+	0.000776312	D/MuDR
AT4G08873 AT4TE23735 AT4TE23745	0	1.00763	+	0.000776312	LTR/Gypsy
AT4G09316 AT4TE24910	0	2.59003	+	0.000776312	LTR/Copia
AT4G10580 AT4TE27915	0	0.885554	+	0.000776312	LTR/Gypsy
AT4G11080 AT4TE29060	2.83237	8.07762	1.51192	0.0115065	D/MuDR
AT4G13670 AT4TE34980	86.7118	50.5471	-0.7786	0.0275831	RC/Helitron
AT4G15510 AT4TE39600	73.0645	41.7756	-0.80651	0.0290905	D/MuDR
AT4G15570 AT4TE39790	3.35807	7.8202	1.21957	0.0103207	D
AT4G15975 AT4TE40615	0.598451	2.87144	2.26247	0.0401663	D/MuDR
AT4G16240 AT4TE41320	0	148.596	+	0.000776312	RC/Helitron
AT4G17587	0	1.31035	+	0.000776312
AT4G18420 AT4TE46310	0	1.65562	+	0.000776312	D/MuDR
AT4G22415	0	0.612429	+	0.000776312
AT4G22450 AT4TE54750	0	0.996091	+	0.000776312	D/Harbinger
AT4G30140 AT4TE69885	0.557405	19.1884	5.10536	0.000776312	RC/Helitron
AT4TE04415	0.112083	0.918482	3.03468	0.0388774	D/Harbinger
AT4TE06990	0	1.32993	+	0.00206949	RC/Helitron
AT4TE07115	0	2.38664	+	0.0229547	D/Harbinger
AT4TE08115 AT4TE08120 AT4TE08125 AT4TE08130	0	1.62892	+	0.000776312	RC/Helitron D/MuDR
AT4TE09085	0	0.833336	+	0.000776312	D/En-Spm
AT4TE09135	0	0.520162	+	0.0107122	LINE/L1
AT4TE09175 AT4TE09180	0	16.1612	+	0.000776312	Ussigned LINE/L1
AT4TE09250	0	7.33704	+	0.0138201	D/MuDR
AT4TE09460	0	0.596687	+	0.00144912	LTR/Copia
AT4TE09510	0	1.36573	+	0.000776312	D/MuDR
AT4TE09780	0	1.6332	+	0.0377996	D/En-Spm
AT4TE09805 AT4TE09810 AT4TE09815	0	3.8249	+	0.000776312	LTR/Copia D/MuDR
AT4TE10600	0	0.588994	+	0.000776312	LTR/Copia
AT4TE13280	0	3.65881	+	0.000776312	RC/Helitron
AT4TE13290	0	0.541336	+	0.0275831	LTR/Gypsy
AT4TE15115	0	1.57872	+	0.00318892	Ussigned
AT4TE15555	0	0.728313	+	0.00483313	LTR/Gypsy
AT4TE15875	0	1.65712	+	0.000776312	D/En-Spm
AT4TE15940 AT4TE15945	0	162.922	+	0.000776312	LTR/Gypsy
AT4TE16175	0	0.982126	+	0.00430716	LTR/Gypsy
AT4TE16480	0	0.507129	+	0.0266872	LTR/Gypsy
AT4TE17080 AT4TE17085 AT4TE17090 AT4TE17095 AT4TE17100 AT4TE17105 AT4TE17110	0	1.06036	+	0.000776312	LTR/Copia
AT4TE17115 AT4TE17120	0	1.00963	+	0.000776312	LTR/Gypsy
AT4TE18675 AT4TE18680 AT4TE18685 AT4TE18690	0	32.5724	+	0.00263965	LTR/Gypsy
AT4TE18705	0	2.74161	+	0.00144912	LTR/Gypsy
AT4TE18775 AT4TE18780 AT4TE18785	0	0.514234	+	0.000776312	LTR/Gypsy
AT4TE18790	0	0.657363	+	0.000776312	LTR/Gypsy
AT4TE19430	0	162.116	+	0.0332382	RC/Helitron
AT4TE19925	0	4.67558	+	0.000776312	LTR/Gypsy
AT4TE20120	0	1.1546	+	0.000776312	D/En-Spm
AT4TE20125	0	3.08617	+	0.000776312	D/En-Spm
AT4TE20245	0	1.23948	+	0.000776312	LTR/Gypsy
AT4TE20400	0	0.694216	+	0.000776312	LTR/Gypsy
AT4TE21140	0	0.913002	+	0.000776312	D/En-Spm
AT4TE21170 AT4TE21175 AT4TE21180 AT4TE21185 AT4TE21190 AT4TE21195 AT4TE21200	0	31.8805	+	0.000776312	LTR/Gypsy
AT4TE21695	0	0.982293	+	0.000776312	LINE/L1
AT4TE21735	0	0.602697	+	0.000776312	LTR/Gypsy
AT4TE23750 AT4TE23755 AT4TE23760	0	2.20498	+	0.000776312	LTR/Gypsy
AT4TE24910	0	0.757124	+	0.000776312	LTR/Copia
AT4TE32185	0	16.7867	+	0.000776312	SINE
AT4TE39815	0	2.7168	+	0.000776312	LINE/L1
AT4TE40115	0	27.2136	+	0.000776312	D/En-Spm
AT4TE46305	0	1.20992	+	0.000776312	Ussigned
AT4TE47620	0	10.0814	+	0.00318892	RathE1_cons
AT4TE71325	0	0.667519	+	0.00988613	D/MuDR
AT5G01380 AT5TE00530	0	1.96423	+	0.00430716	D/MuDR
AT5G06790 AT5TE07610	17.3809	6.33019	-1.45718	0.00582978	RC/Helitron
AT5G13475	0	1.92358	+	0.000776312
AT5G15990 AT5TE18885	0	3.12613	+	0.00144912	D/MuDR
AT5G16010 AT5TE18930	176.718	81.6681	-1.1136	0.000776312	D
AT5G20750 AT5TE25460 AT5TE25465	0	7.27373	+	0.000776312	D/MuDR
AT5G20990 AT5TE25790	15.4163	65.4884	2.08678	0.000776312	RC/Helitron
AT5G22390 AT5TE26825	24.6885	5.21746	-2.24242	0.000776312	RC/Helitron
AT5G22530 AT5TE27045	0	5.26123	+	0.000776312	LINE/L1
AT5G22570 AT5TE27100 AT5TE27105 AT5TE27110 AT5TE27115	0.570436	951.799	10.7044	0.00263965	D D/MuDR
AT5G24190 AT5TE29655	0	0.492381	+	0.000776312	RC/Helitron
AT5G25060 AT5TE31240	8.35994	15.8927	0.9268	0.0159856	D/MuDR
AT5G26020 AT5TE32880	0	1.37821	+	0.000776312	D/HAT
AT5G26960 AT5TE34430	21.89	11.1511	-0.973086	0.027874	RC/Helitron
AT5G27180 AT5TE34730	0	1.69227	+	0.000776312	D/MuDR
AT5G27340 AT5TE34955	0	0.730144	+	0.000776312	RC/Helitron
AT5G27500 AT5TE35230 AT5TE35235 AT5TE35240 AT5TE35245	0	0.68876	+	0.000776312	D/MuDR
AT5G27505 AT5TE35265	0	2.34167	+	0.000776312	D/MuDR
AT5G27885 AT5TE36040	0	0.500384	+	0.000776312	LTR/Gypsy
AT5G27925 AT5TE36230	0	6.56857	+	0.000776312	LTR/Copia
AT5G27927 AT5TE36235	0	6.89599	+	0.000776312	Ussigned
AT5G28053 AT5TE36620	0	1.72036	+	0.000776312	LINE/L1
AT5G28176 AT5TE36975	0	1.46096	+	0.000776312	D/MuDR
AT5G28235 AT5TE37170 AT5TE37175	0	6.61428	+	0.000776312	D/MuDR
AT5G28430 AT5TE37825	0.421087	2.36807	2.49152	0.0270451	LTR/Gypsy
AT5G28464	0	4.12752	+	0.000776312
AT5G28523	0	1.26752	+	0.000776312
AT5G28570 AT5TE38615	0	0.69524	+	0.000776312	D/MuDR
AT5G28593 AT5TE38635	0	0.816331	+	0.000776312	LTR/Gypsy
AT5G28715 AT5TE39170	0	0.604093	+	0.000776312	LTR/Gypsy
AT5G28720 AT5TE39210	0	0.982734	+	0.000776312	LTR/Gypsy
AT5G28773 AT5TE39275	0	0.979283	+	0.000776312	LINE/L1
AT5G28810 AT5TE39345 AT5TE39350 AT5TE39355	0	10.5459	+	0.000776312	D/MuDR
AT5G28824 AT5TE39420	0	1.02857	+	0.000776312	D/MuDR
AT5G28826 AT5TE39425	0	1.32618	+	0.000776312	D/En-Spm
AT5G28870 AT5TE39550 AT5TE39570	0	0.69398	+	0.000776312	LTR/Gypsy
AT5G28880 AT5TE39585	0	0.927045	+	0.00144912	LTR/Gypsy
AT5G28888 AT5TE39630	0	0.617456	+	0.000776312	D/Harbinger
AT5G28923 AT5TE39830	0	1.59165	+	0.000776312	D/En-Spm
AT5G28926 AT5TE39830	0	1.06437	+	0.000776312	D/En-Spm
AT5G29058 AT5TE40295	0	0.740207	+	0.0191518	D/En-Spm
AT5G29408 AT5TE40425	0	2.44834	+	0.000776312	D/En-Spm
AT5G29568	0	3.87718	+	0.000776312
AT5G29591 AT5TE40835	0	0.544804	+	0.000776312	D/MuDR
AT5G29602 AT5TE40835 AT5TE40840	0	0.560768	+	0.0226528	D/MuDR
AT5G30450 AT5TE41795	0	2.13596	+	0.000776312	D/En-Spm
AT5G30545 AT5TE42010	0	0.911438	+	0.000776312	D/En-Spm
AT5G31087 AT5TE42015	0	0.668658	+	0.000776312	LTR/Gypsy
AT5G31909 AT5TE42320 AT5TE42325	0	0.651411	+	0.000776312	LTR/Gypsy
AT5G32017 AT5TE42360 AT5TE42380	0	1.07403	+	0.000776312	LTR/Gypsy
AT5G32136 AT5TE41420	0	0.537769	+	0.000776312	D/En-Spm
AT5G32436 AT5TE43075 AT5TE43080	0	1.34885	+	0.000776312	LTR/Gypsy
AT5G32513 AT5TE43275	0	0.782123	+	0.000776312	LTR/Gypsy
AT5G32515 AT5TE43260	0	1.64303	+	0.00631936	LTR/Gypsy
AT5G32521 AT5TE43325 AT5TE43315	0	1.67087	+	0.000776312	D/En-Spm LTR/Gypsy
AT5G32566 AT5TE43385	0	5.36831	+	0.000776312	D/En-Spm
AT5G32621	0	1.39952	+	0.000776312
AT5G32623 AT5TE43625	0	0.937555	+	0.000776312	LTR/Gypsy
AT5G32624 AT5TE43665	0	0.502799	+	0.000776312	LTR/Gypsy
AT5G33202 AT5TE44185	0	1.27802	+	0.000776312	LTR/Gypsy
AT5G33220 AT5TE44235 AT5G33230 AT5TE44200 AT5TE44205 AT5TE44210 AT5TE44215 AT5TE44220 AT5TE44225 AT5TE44230	0	0.721358	+	0.000776312	D/MuDR LTR/Gypsy
AT5G33250	0	1.44304	+	0.000776312
AT5G33254 AT5TE44355	0	1.03193	+	0.000776312	LTR/Gypsy
AT5G33255 AT5TE44355	0	0.528551	+	0.00144912	LTR/Gypsy
AT5G33260	0	0.739122	+	0.000776312
AT5G33365 AT5TE44645 AT5G33370	22.0032	9.25463	-1.24947	0.00263965	LINE/L1
AT5G33384 AT5TE44740	0	0.805643	+	0.000776312	LTR/Gypsy
AT5G33434	0	1.19229	+	0.000776312
AT5G33442 AT5TE45090	0	0.518687	+	0.000776312	LTR/Gypsy
AT5G34835 AT5TE46215	0	3.89155	+	0.000776312	LTR/Gypsy
AT5G34855 AT5TE46685	0	2.17289	+	0.000776312	LTR/Gypsy
AT5G34895 AT5G34900 AT5TE46965 AT5TE46970	0	0.498037	+	0.000776312	RC/Helitron D/MuDR
AT5G34970 AT5G34980 AT5G34990 AT5TE47105 AT5TE47110 AT5TE47115 AT5TE47120	0	1.31562	+	0.0327609	D/MuDR LTR/Gypsy
AT5G35113 AT5TE47395	0	0.540505	+	0.000776312	LTR/Gypsy
AT5G35207 AT5TE47755 AT5TE47760	0	0.838888	+	0.000776312	D/Harbinger D/MuDR
AT5G35344 AT5TE48195	0	1.6401	+	0.000776312	D/Harbinger
AT5G35416 AT5TE48550	0	0.489982	+	0.000776312	LINE/L1
AT5G35608 AT5TE49130	0	0.872837	+	0.000776312	D/HAT
AT5G35735 AT5TE49540	47.5827	80.5732	0.759863	0.0396543	RC/Helitron
AT5G35792 AT5TE49755	0	4.75007	+	0.000776312	D/MuDR
AT5G35935 AT5TE50260	0.0840031	2.69399	5.00316	0.000776312	LTR/Copia
AT5G37385 AT5TE53465	0	5.24802	+	0.000776312	D/MuDR
AT5G37390 AT5TE53465	0	0.650804	+	0.000776312	D/MuDR
AT5G38595 AT5TE55925	0	3.25279	+	0.000776312	D/MuDR
AT5G38870 AT5TE56255	63.742	27.6367	-1.20566	0.0142013	D/MuDR
AT5G39070 AT5TE56570	0	0.508844	+	0.000776312	D/HAT
AT5G39080 AT5TE56580	23.2588	9.42593	-1.30307	0.00144912	D/MuDR
AT5G42645 AT5TE61735	0	0.863671	+	0.000776312	LTR/Copia
AT5G43415	0	2.32383	+	0.000776312
AT5G43500 AT5G43510 AT5TE63120	5.92874	13.6986	1.20823	0.00631936	RC/Helitron
AT5G44565 AT5TE64780	22.8777	7.52724	-1.60375	0.0156294	D/MuDR
AT5G45082 AT5TE65540	0	2.55669	+	0.000776312	D/En-Spm
AT5G45085 AT5TE65540	0	0.544136	+	0.000776312	D/En-Spm
AT5G45570 AT5TE66495	0	1.33206	+	0.000776312	D/MuDR
AT5G45830 AT5TE66920	0	0.55509	+	0.000776312	D/MuDR
AT5G46110 AT5TE67320	1179.01	607.278	-0.957147	0.0249122	LINE/L1
AT5G52390 AT5TE76560	5.81008	0.561629	-3.37087	0.0126393	LINE/L1
AT5G59540 AT5TE86330	43.6502	76.119	0.802268	0.0266872	LINE/L1
AT5G59780 AT5TE86640	1.82462	52.7569	4.85369	0.0491784	D/MuDR
AT5G62720 AT5TE90620	223.128	107.736	-1.05037	0.00318892	RC/Helitron
AT5TE00870	0	13.6902	+	0.00318892	D/Harbinger
AT5TE18465	0	4.17988	+	0.000776312	D/En-Spm
AT5TE18470	0	18.7147	+	0.000776312	D/MuDR
AT5TE18885	0	1.12663	+	0.000776312	D/MuDR
AT5TE34960	0	4.641	+	0.00144912	D
AT5TE34980	0	4.25947	+	0.000776312	Ussigned
AT5TE34985	0	53.8694	+	0.0111053	D/MuDR
AT5TE36230	0	1.11087	+	0.000776312	LTR/Copia
AT5TE36335	0	4.05372	+	0.000776312	LTR/Copia
AT5TE36470	0	0.580113	+	0.00144912	LTR/Copia
AT5TE36610	0	0.546865	+	0.0138201	RC/Helitron
AT5TE36620	0	4.94789	+	0.000776312	LINE/L1
AT5TE37075	0	0.630808	+	0.00534629	D/MuDR
AT5TE37965	0	3.3433	+	0.000776312	D/En-Spm
AT5TE38020	0	19.901	+	0.000776312	D/Harbinger
AT5TE38320	0	1.23346	+	0.00263965	D/En-Spm
AT5TE38640 AT5TE38645 AT5TE38650	0	1.13823	+	0.000776312	LTR/Gypsy
AT5TE39140	0	0.508918	+	0.000776312	D/Harbinger
AT5TE39195	0	5.0829	+	0.00144912	D/En-Spm
AT5TE39325	0	2.77062	+	0.000776312	D/En-Spm
AT5TE39415	0	0.795795	+	0.0275831	D/Harbinger
AT5TE39590	0	1.3243	+	0.0122201	D/HAT
AT5TE40565 AT5TE40570 AT5TE40575	0	36.0821	+	0.000776312	D/En-Spm LTR/Gypsy
AT5TE41410 AT5TE41415 AT5TE41420 AT5TE41425 AT5TE41430 AT5TE41435	0	0.56008	+	0.000776312	D/En-Spm LTR/Gypsy
AT5TE41770	0	1.63463	+	0.000776312	D/En-Spm
AT5TE41975 AT5TE41980	0	1.17247	+	0.000776312	LTR/Copia D/En-Spm
AT5TE42010	0	0.506666	+	0.000776312	D/En-Spm
AT5TE42860	0	0.622475	+	0.000776312	LTR/Gypsy
AT5TE43060 AT5TE43070 AT5TE43075	0	0.991406	+	0.000776312	LTR/Gypsy
AT5TE43310	0	9.61937	+	0.000776312	LTR/Gypsy
AT5TE43615 AT5TE43620	0	0.620568	+	0.000776312	LTR/Gypsy
AT5TE43665	0	0.6395	+	0.000776312	LTR/Gypsy
AT5TE44310	0	0.493616	+	0.000776312	LTR/Gypsy
AT5TE44730	0	0.929591	+	0.000776312	LTR/Gypsy
AT5TE45020	0	13.2221	+	0.000776312	D/En-Spm
AT5TE45055	0	0.993722	+	0.000776312	LTR/Gypsy
AT5TE45060	0	2.74064	+	0.000776312	LTR/Gypsy
AT5TE45075	0	5.64473	+	0.000776312	LTR/Gypsy
AT5TE45110	0	0.983666	+	0.000776312	LTR/Gypsy
AT5TE46210	0	2.83755	+	0.000776312	LTR/Gypsy
AT5TE46220	0	0.548126	+	0.000776312	D/Harbinger
AT5TE46485	0	8.7733	+	0.000776312	LTR/Gypsy
AT5TE46815	0	0.638369	+	0.0275831	LTR/Gypsy
AT5TE46820	0	1.28232	+	0.000776312	LTR/Gypsy
AT5TE47160 AT5TE47165	0	5.85476	+	0.000776312	LTR/Gypsy RC/Helitron
AT5TE47170	0	32.3566	+	0.000776312	D/En-Spm
AT5TE50150	0	3.88715	+	0.000776312	RC/Helitron
AT5TE52850 AT5TE52855	0	0.500028	+	0.0457751	D/MuDR
AT5TE54525 AT5TE54530	0	1.23687	+	0.000776312	D/MuDR
AT5TE55490	0	1.4348	+	0.000776312	Ussigned
AT5TE56440 AT5TE56445 AT5TE56450	0	702.631	+	0.0320133	RC/Helitron
AT5TE61735	0	1.0922	+	0.000776312	LTR/Copia
AT5TE61740	0	1.68568	+	0.0152686	LTR/Copia
AT5TE63010	0	4.1237	+	0.000776312	LINE/L1
AT5TE65540	0	0.810182	+	0.000776312	D/En-Spm
AT5TE69650	0	0.829043	+	0.000776312	Ussigned
AT5TE74320	0	1.65806	+	0.000776312	D/HAT
