# Supplementary material for: MTHFD1 controls DNA methylation in Arabidopsis
Source: Nat Commun. 2016 Jun 13;7:11640. doi: 10.1038/ncomms11640 (PMC4909953; doi:10.1038/ncomms11640)
Supplement: Supplementary Data 2 — PCGs differentialy expressed in mthfd1-1 [file ncomms11640-s3.xlsx]

## Sheet: PCG162desc.csv
Supplementaryl Data 2. PCGs differentialy expressed in mthfd1-1
TAIR_locus	FPKM_WT	FPKM_mthfd1-1	Log2_fold_change	FDR-adjusted_p-value	Gene_name	Description
AT1G01070	1.2	9.03	2.92	0.000776		WAT1-related protein At1g01070 [Source:UniProtKB/Swiss-Prot;Acc:Q5XEZ0]
AT1G01250	13.32	3.54	-1.91	0.0103	ERF023	Ethylene-responsive transcription factor ERF023 [Source:UniProtKB/Swiss-Prot;Acc:Q1ECI2]
AT1G01390	9.86	2.22	-2.15	0.000776	UGT72B2	UDP-glycosyltransferase 72B2 [Source:UniProtKB/Swiss-Prot;Acc:Q8W4C2]
AT1G01448	4	9.5	1.25	0.0279		other RNA [Source:TAIR;Acc:AT1G01448]
AT1G01470	200.32	88.35	-1.18	0.000776	LEA14	Probable desiccation-related protein LEA14 [Source:UniProtKB/Swiss-Prot;Acc:O03983]
AT1G01600	6.69	3.21	-1.06	0.0395	CYP86A4	Cytochrome P450 86A4 [Source:UniProtKB/Swiss-Prot;Acc:Q9LMM1]
AT1G01620	449.07	263.15	-0.77	0.0328	PIP1-3	Aquaporin PIP1-3 [Source:UniProtKB/Swiss-Prot;Acc:Q08733]
AT1G01650	29.47	17.37	-0.76	0.0463	SPPL4	Signal peptide peptidase-like 4 [Source:UniProtKB/Swiss-Prot;Acc:Q0WMJ8]
AT1G01720	19.87	8.63	-1.2	0.0107	NAC002	NAC domain-containing protein 2 [Source:UniProtKB/Swiss-Prot;Acc:Q39013]
AT1G01790	65.28	35.55	-0.88	0.0188	KEA1	K(+) efflux antiporter 1, chloroplastic [Source:UniProtKB/Swiss-Prot;Acc:Q9ZTZ7]
AT1G02040	2.45	6.24	1.35	0.0375		C2H2-type zinc finger family protein [Source:TAIR;Acc:AT1G02040]
AT1G02080	10.38	17.06	0.72	0.0484		transcription regulators [Source:TAIR;Acc:AT1G02080]
AT1G02220	0.75	5.74	2.94	0.00374	NAC003	NAC domain-containing protein 3 [Source:UniProtKB/Swiss-Prot;Acc:Q5PP28]
AT1G02230	0	0.62	+	0.000776	NAC004	NAC domain-containing protein 4 [Source:UniProtKB/Swiss-Prot;Acc:O81913]
AT1G02475	114.82	66.36	-0.79	0.0346		Polyketide cyclase/dehydrase and lipid transport superfamily protein [Source:TAIR;Acc:AT1G02475]
AT1G02500	363.15	213.6	-0.77	0.035	SAM1	S-adenosylmethionine synthase 1 [Source:UniProtKB/Swiss-Prot;Acc:P23686]
AT1G02630	0	0.97	+	0.000776	ETN8	Equilibrative nucleotide transporter 8 [Source:UniProtKB/Swiss-Prot;Acc:Q84XI3]
AT1G02690	7.56	14.41	0.93	0.0328	IMPA6	Importin subunit alpha-6 [Source:UniProtKB/Swiss-Prot;Acc:Q9FWY7]
AT1G02730	18.76	35.63	0.93	0.00632	CSLD5	Cellulose synthase-like protein D5 [Source:UniProtKB/Swiss-Prot;Acc:Q9SRW9]
AT1G02850	3.34	9.48	1.51	0.00632	BGLU11	Beta-glucosidase 11 [Source:UniProtKB/Swiss-Prot;Acc:B3H5Q1]
AT1G03080	3.61	8.41	1.22	0.00264	NET1D	Protein NETWORKED 1D [Source:UniProtKB/Swiss-Prot;Acc:F4HZB5]
AT1G03110	7.15	13.96	0.96	0.0431	TRM82	Transducin/WD40 repeat-like superfamily protein [Source:TAIR;Acc:AT1G03110]
AT1G03220	21.8	38.94	0.84	0.0328		Eukaryotic aspartyl protease family protein [Source:TAIR;Acc:AT1G03220]
AT1G03230	17.02	31.1	0.87	0.0302		Eukaryotic aspartyl protease family protein [Source:TAIR;Acc:AT1G03230]
AT1G03360	6.62	13.94	1.08	0.0305	ATRRP4	ribosomal RNA processing 4 [Source:TAIR;Acc:AT1G03360]
AT1G03400	28.34	12.64	-1.16	0.00319		1-aminocyclopropane-1-carboxylate oxidase homolog 4 [Source:UniProtKB/Swiss-Prot;Acc:Q94A78]
AT1G03475	365.71	196.98	-0.89	0.0103	CPX1	Coproporphyrinogen-III oxidase 1, chloroplastic [Source:UniProtKB/Swiss-Prot;Acc:Q9LR75]
AT1G03495	0.47	2.03	2.11	0.034	3AT2	Coumaroyl-CoA:anthocyanidin 3-O-glucoside-6''-O-coumaroyltransferase 2 [Source:UniProtKB/Swiss-Prot;Acc:Q9LR73]
AT1G03600	834.59	358.34	-1.22	0.000776	PSB27-1	Photosystem II repair protein PSB27-H1, chloroplastic [Source:UniProtKB/Swiss-Prot;Acc:Q9LR64]
AT1G03680	1056.9	372.63	-1.5	0.000776	ATHM1	Thioredoxin M1, chloroplastic [Source:UniProtKB/Swiss-Prot;Acc:O48737]
AT1G03710	0.49	10.91	4.47	0.0291		Cystatin/monellin superfamily protein [Source:TAIR;Acc:AT1G03710]
AT1G03780	2.18	7.15	1.72	0.000776	TPX2	Protein TPX2 [Source:UniProtKB/Swiss-Prot;Acc:F4I2H7]
AT1G03870	100.49	48.64	-1.05	0.00264	FLA9	Fasciclin-like arabinogalactan protein 9 [Source:UniProtKB/Swiss-Prot;Acc:Q9ZWA8]
AT1G03910	12.47	28.66	1.2	0.00145	CTN	Cactin [Source:UniProtKB/Swiss-Prot;Acc:F4I2J8]
AT1G03940	0.5	3.21	2.67	0.0153	3AT1	Coumaroyl-CoA:anthocyanidin 3-O-glucoside-6''-O-coumaroyltransferase 1 [Source:UniProtKB/Swiss-Prot;Acc:Q9ZWB4]
AT1G04640	76.91	42.3	-0.86	0.0252	LIP2	Octanoyltransferase [Source:UniProtKB/Swiss-Prot;Acc:Q9SXP7]
AT1G04645	0.68	0	-	0.00319		Plant self-incompatibility protein S1 family [Source:TAIR;Acc:AT1G04645]
AT1G04680	124.43	74.58	-0.74	0.0482		Probable pectate lyase 1 [Source:UniProtKB/Swiss-Prot;Acc:Q940Q1]
AT1G04730	1.27	3.12	1.3	0.0378	CTF18	P-loop containing nucleoside triphosphate hydrolases superfamily protein [Source:TAIR;Acc:AT1G04730]
AT1G04800	462.4	137.34	-1.75	0.000776		glycine-rich protein [Source:TAIR;Acc:AT1G04800]
AT1G04870	16.89	29.77	0.82	0.0422	PRMT10	Protein arginine N-methyltransferase PRMT10 [Source:UniProtKB/Swiss-Prot;Acc:Q9MAT5]
AT1G04940	148.5	84.56	-0.81	0.0461	TIC20-I	Protein TIC 20-I, chloroplastic [Source:UniProtKB/Swiss-Prot;Acc:Q8GZ79]
AT1G04980	25.86	13.16	-0.97	0.0153	PDIL2-2	Protein disulfide-isomerase like 2-2 [Source:UniProtKB/Swiss-Prot;Acc:Q9MAU6]
AT1G05140	121.78	52.06	-1.23	0.000776	ARASP2	Probable membrane metalloprotease ARASP2, chloroplastic [Source:UniProtKB/Swiss-Prot;Acc:O23053]
AT1G05190	1106.74	536.34	-1.05	0.00769	RPL6	50S ribosomal protein L6, chloroplastic [Source:UniProtKB/Swiss-Prot;Acc:O23049]
AT1G05385	55.92	25.11	-1.16	0.00483	PSB27-2	Photosystem II D1 precursor processing protein PSB27-H2, chloroplastic [Source:UniProtKB/Swiss-Prot;Acc:Q9ZVZ9]
AT1G05490	0.09	0.8	3.15	0.0239	CLSY3	SNF2 domain-containing protein CLASSY 3 [Source:UniProtKB/Swiss-Prot;Acc:F4I8S3]
AT1G05540	9.62	2.75	-1.81	0.00677		Protein of unknown function (DUF295) [Source:TAIR;Acc:AT1G05540]
AT1G05570	5.96	11.28	0.92	0.0146	CALS1	Callose synthase 1 [Source:UniProtKB/Swiss-Prot;Acc:Q9AUE0]
AT1G05675	0.21	2.76	3.75	0.0335	UGT74E1	UDP-glycosyltransferase 74E1 [Source:UniProtKB/Swiss-Prot;Acc:P0C7P7]
AT1G05680	3.07	8.69	1.5	0.00677	UGT74E2	UDP-glycosyltransferase 74E2 [Source:UniProtKB/Swiss-Prot;Acc:Q9SYK9]
AT1G05710	4.81	15.84	1.72	0.00374		basic helix-loop-helix (bHLH) DNA-binding superfamily protein [Source:TAIR;Acc:AT1G05710]
AT1G05810	16.07	5.26	-1.61	0.0103	ARA	RAB GTPase homolog A5E [Source:TAIR;Acc:AT1G05810]
AT1G05850	753.29	382.89	-0.98	0.0107	CTL1	Chitinase-like protein 1 [Source:UniProtKB/Swiss-Prot;Acc:Q9MA41]
AT1G05950	1.21	4.68	1.95	0.00483		unknown protein; Has 50 Blast hits to 45 proteins in 14 species: Archae - 5; Bacteria - 0; Metazoa - 4; Fungi - 0; Plants - 34; Viruses - 0; Other Eukaryotes - 7 (source: NCBI BLink). [Source:TAIR;Acc:AT1G05950]
AT1G06000	115	53.18	-1.11	0.000776	UGT89C1	UDP-glycosyltransferase 89C1 [Source:UniProtKB/Swiss-Prot;Acc:Q9LNE6]
AT1G06100	1.52	7.62	2.32	0.0134		Delta-9 desaturase-like 2 protein [Source:UniProtKB/Swiss-Prot;Acc:Q9LND8]
AT1G06220	14.44	25.86	0.84	0.0236	MEE5	Ribosomal protein S5/Elongation factor G/III/V family protein [Source:TAIR;Acc:AT1G06220]
AT1G06240	24.97	10.07	-1.31	0.000776		Protein of unknown function DUF455 [Source:TAIR;Acc:AT1G06240]
AT1G06350	2.45	7.27	1.57	0.0325		Delta-9 desaturase-like 4 protein [Source:UniProtKB/Swiss-Prot;Acc:Q9LMI4]
AT1G06430	47.55	28.01	-0.76	0.0397	FTSH8	ATP-dependent zinc metalloprotease FTSH 8, chloroplastic [Source:UniProtKB/Swiss-Prot;Acc:Q8W585]
AT1G06670	4.42	10.78	1.29	0.000776	NIH	nuclear DEIH-boxhelicase [Source:TAIR;Acc:AT1G06670]
AT1G06680	5541.83	2682.63	-1.05	0.0478	PSBP1	Oxygen-evolving enhancer protein 2-1, chloroplastic [Source:UniProtKB/Swiss-Prot;Acc:Q42029]
AT1G06690	69.74	39.1	-0.83	0.0302		Uncharacterized oxidoreductase At1g06690, chloroplastic [Source:UniProtKB/Swiss-Prot;Acc:Q94A68]
AT1G06710	0.72	2.09	1.54	0.0328		Tetratricopeptide repeat (TPR)-like superfamily protein [Source:TAIR;Acc:AT1G06710]
AT1G06720	3.26	9.34	1.52	0.000776		P-loop containing nucleoside triphosphate hydrolases superfamily protein [Source:TAIR;Acc:AT1G06720]
AT1G06830	68.41	18.66	-1.87	0.000776	GRXS11	Monothiol glutaredoxin-S11 [Source:UniProtKB/Swiss-Prot;Acc:Q9M9Y9]
AT1G07320	698.39	373.27	-0.9	0.0138	RPL4	50S ribosomal protein L4, chloroplastic [Source:UniProtKB/Swiss-Prot;Acc:O50061]
AT1G07440	104.35	53.25	-0.97	0.00583		Tropinone reductase homolog At1g07440 [Source:UniProtKB/Swiss-Prot;Acc:P0DKI3]
AT1G07490	26.64	7.51	-1.83	0.0174	RTFL3	ROTUNDIFOLIA like 3 [Source:TAIR;Acc:AT1G07490]
AT1G07640	46.31	22.73	-1.03	0.00319	DOF1.1	Dof zinc finger protein DOF1.1 [Source:UniProtKB/Swiss-Prot;Acc:Q8L9V6]
AT1G07770	712	396.73	-0.84	0.0185	RPS15AA	40S ribosomal protein S15a-1 [Source:UniProtKB/Swiss-Prot;Acc:P42798]
AT1G08060	2.13	3.96	0.9	0.0372	MOM1	Helicase protein MOM1 [Source:UniProtKB/Swiss-Prot;Acc:Q9M658]
AT1G08200	237.1	136.09	-0.8	0.0297	AXS2	UDP-D-apiose/UDP-D-xylose synthase 2 [Source:UniProtKB/Swiss-Prot;Acc:Q9SGE0]
AT1G08260	1.27	3.63	1.51	0.00207	POL2A	DNA polymerase epsilon catalytic subunit A [Source:UniProtKB/Swiss-Prot;Acc:F4HW04]
AT1G08290	0.3	1.49	2.32	0.0417	WIP3	Zinc finger protein WIP3 [Source:UniProtKB/Swiss-Prot;Acc:Q9SGD1]
AT1G08410	6.29	15.99	1.35	0.000776	LSG1-2	GTPase LSG1-2 [Source:UniProtKB/Swiss-Prot;Acc:Q9SJF1]
AT1G08470	27.82	15.21	-0.87	0.0397	SSL3	Protein STRICTOSIDINE SYNTHASE-LIKE 3 [Source:UniProtKB/Swiss-Prot;Acc:Q8VWF6]
AT1G08570	149.29	53.35	-1.48	0.000776	ACHT4	Thioredoxin-like 1-1, chloroplastic [Source:UniProtKB/Swiss-Prot;Acc:O64654]
AT1G08580	50.32	103.86	1.05	0.00677		unknown protein; Has 39 Blast hits to 39 proteins in 15 species: Archae - 0; Bacteria - 0; Metazoa - 0; Fungi - 0; Plants - 35; Viruses - 0; Other Eukaryotes - 4 (source: NCBI BLink). [Source:TAIR;Acc:AT1G08580]
AT1G08600	2.22	5.03	1.18	0.00724	ATRX	Protein CHROMATIN REMODELING 20 [Source:UniProtKB/Swiss-Prot;Acc:F4HW51]
AT1G08910	4.46	8.93	1	0.0198		zinc ion binding;zinc ion binding [Source:TAIR;Acc:AT1G08910]
AT1G09340	1333.36	598.65	-1.16	0.00264	CSP41B	Chloroplast stem-loop binding protein of 41 kDa b, chloroplastic [Source:UniProtKB/Swiss-Prot;Acc:Q9SA52]
AT1G09500	0.83	4.07	2.3	0.0195		NAD(P)-binding Rossmann-fold superfamily protein [Source:TAIR;Acc:AT1G09500]
AT1G09560	74.6	35.53	-1.07	0.00632	GLP4	Germin-like protein subfamily 2 member 1 [Source:UniProtKB/Swiss-Prot;Acc:P94014]
AT1G09570	11.89	22.32	0.91	0.0107	PHYA	Phytochrome A [Source:UniProtKB/Swiss-Prot;Acc:P14712]
AT1G10060	17.2	6.15	-1.48	0.00145	BCAT1	Branched-chain-amino-acid aminotransferase 1, mitochondrial [Source:UniProtKB/Swiss-Prot;Acc:Q93Y32]
AT1G10150	20.18	10.01	-1.01	0.016	PP2A10	Protein PHLOEM PROTEIN 2-LIKE A10 [Source:UniProtKB/Swiss-Prot;Acc:Q9SY57]
AT1G10270	3.93	7.68	0.97	0.0317	GRP23	Pentatricopeptide repeat-containing protein At1g10270 [Source:UniProtKB/Swiss-Prot;Acc:Q9SY69]
AT1G10360	76.25	22.79	-1.74	0.000776	GSTU18	Glutathione S-transferase U18 [Source:UniProtKB/Swiss-Prot;Acc:Q9FUS9]
AT1G10380	22.72	8.14	-1.48	0.000776		Putative membrane lipoprotein [Source:TAIR;Acc:AT1G10380]
AT1G10450	2.22	4.85	1.13	0.0126	SNL6	SIN3-like 6 [Source:TAIR;Acc:AT1G10450]
AT1G10470	140.98	50.49	-1.48	0.000776	ARR4	Two-component response regulator ARR4 [Source:UniProtKB/Swiss-Prot;Acc:O82798]
AT1G10570	4.38	9.21	1.07	0.0243	ULP1C	Ubiquitin-like-specific protease 1C [Source:UniProtKB/Swiss-Prot;Acc:Q8RWN0]
AT1G10657	36.11	17.71	-1.03	0.0209		Plant protein 1589 of unknown function [Source:TAIR;Acc:AT1G10657]
AT1G10740	21.17	10.93	-0.95	0.0195		alpha/beta-Hydrolases superfamily protein [Source:TAIR;Acc:AT1G10740]
AT1G10830	58.98	32.02	-0.88	0.0195	Z-ISO	15-cis-zeta-carotene isomerase, chloroplastic [Source:UniProtKB/Swiss-Prot;Acc:Q9SAC0]
AT1G10930	4.3	7.8	0.86	0.0426	RECQL4A	ATP-dependent DNA helicase Q-like 4A [Source:UniProtKB/Swiss-Prot;Acc:Q8L840]
AT1G10960	1218.58	636.03	-0.94	0.00902	FD1	Ferredoxin-1, chloroplastic [Source:UniProtKB/Swiss-Prot;Acc:O04090]
AT1G11260	58.11	28.98	-1	0.00431	STP1	Sugar transport protein 1 [Source:UniProtKB/Swiss-Prot;Acc:P23586]
AT1G11420	0.66	2.3	1.81	0.0419	ATDUF2	DOMAIN OF UNKNOWN FUNCTION 724 2 [Source:TAIR;Acc:AT1G11420]
AT1G11530	69.44	31.48	-1.14	0.00677	CXXS1	Thioredoxin-like protein CXXS1 [Source:UniProtKB/Swiss-Prot;Acc:Q8LDI5]
AT1G11850	342.44	63.03	-2.44	0.000776		unknown protein; FUNCTIONS IN: molecular_function unknown; INVOLVED IN: biological_process unknown; LOCATED IN: endomembrane system; EXPRESSED IN: 19 plant structures; EXPRESSED DURING: 12 growth stages; Has 38777 Blast hits to 8185 proteins in 741 /.../s: Archae - 46; Bacteria - 14846; Metazoa - 13013; Fungi - 1392; Plants - 5894; Viruses - 543; Other Eukaryotes - 3043 (source: NCBI BLink). [Sou…
AT1G11860	2134.12	836.52	-1.35	0.00207	GDCST	Aminomethyltransferase, mitochondrial [Source:UniProtKB/Swiss-Prot;Acc:O65396]
AT1G12240	93.99	51.34	-0.87	0.0134	BFRUCT4	Acid beta-fructofuranosidase 4, vacuolar [Source:UniProtKB/Swiss-Prot;Acc:Q39041]
AT1G12250	97.93	37.3	-1.39	0.000776		Thylakoid lumenal protein At1g12250, chloroplastic [Source:UniProtKB/Swiss-Prot;Acc:Q8H1Q1]
AT1G12270	17.02	31.52	0.89	0.0185	HOP1	Hsp70-Hsp90 organizing protein 1 [Source:UniProtKB/Swiss-Prot;Acc:Q9LNB6]
AT1G12310	150.14	81.25	-0.89	0.0167	CML13	Probable calcium-binding protein CML13 [Source:UniProtKB/Swiss-Prot;Acc:Q94AZ4]
AT1G12440	139.21	81.29	-0.78	0.034	SAP1	Zinc finger A20 and AN1 domain-containing stress-associated protein 1 [Source:UniProtKB/Swiss-Prot;Acc:Q6NNI8]
AT1G12500	38.11	18.09	-1.07	0.00319		Probable sugar phosphate/phosphate translocator At1g12500 [Source:UniProtKB/Swiss-Prot;Acc:Q9LDH3]
AT1G12550	8.91	2.85	-1.64	0.0111	HPR3	Glyoxylate/hydroxypyruvate reductase HPR3 [Source:UniProtKB/Swiss-Prot;Acc:Q9LE33]
AT1G12570	16.66	1.71	-3.28	0.000776		Glucose-methanol-choline (GMC) oxidoreductase family protein [Source:TAIR;Acc:AT1G12570]
AT1G12610	0.53	0	-	0.000776	DREB1F	Dehydration-responsive element-binding protein 1F [Source:UniProtKB/Swiss-Prot;Acc:Q9LN86]
AT1G12672	0	1.16	+	0.000776		unknown protein; LOCATED IN: endomembrane system; BEST Arabidopsis thaliana protein match is: unknown protein (TAIR:AT1G12663.1); Has 4 Blast hits to 4 proteins in 1 species: Archae - 0; Bacteria - 0; Metazoa - 0; Fungi - 0; Plants - 4; Viruses - 0; /.../ Eukaryotes - 0 (source: NCBI BLink). [Source:TAIR;Acc:AT1G12672]
AT1G12820	47.36	25.82	-0.88	0.0356	AFB3	Protein AUXIN SIGNALING F-BOX 3 [Source:UniProtKB/Swiss-Prot;Acc:Q9LPW7]
AT1G12900	3456.76	1362.07	-1.34	0.00319	GAPA2	Glyceraldehyde-3-phosphate dehydrogenase GAPA2, chloroplastic [Source:UniProtKB/Swiss-Prot;Acc:Q9LPW0]
AT1G13120	4.64	8.92	0.94	0.0426	GLE1	Protein GLE1 [Source:UniProtKB/Swiss-Prot;Acc:Q0WPZ7]
AT1G13250	31.4	16.15	-0.96	0.0185	GATL3	Probable galacturonosyltransferase-like 3 [Source:UniProtKB/Swiss-Prot;Acc:Q0V7R1]
AT1G13260	39.86	16.89	-1.24	0.000776	RAV1	AP2/ERF and B3 domain-containing transcription factor RAV1 [Source:UniProtKB/Swiss-Prot;Acc:Q9ZWM9]
AT1G13470	6.88	14.5	1.08	0.0356		Protein of unknown function (DUF1262) [Source:TAIR;Acc:AT1G13470]
AT1G13650	3.54	0.78	-2.18	0.0178		BEST Arabidopsis thaliana protein match is: 18S pre-ribosomal assembly protein gar2-related (TAIR:AT2G03810.4); Has 3688 Blast hits to 1629 proteins in 255 species: Archae - 22; Bacteria - 222; Metazoa - 684; Fungi - 292; Plants - 62; Viruses - 14; /.../Eukaryotes - 2392 (source: NCBI BLink). [Source:TAIR;Acc:AT1G13650]
AT1G13710	3.51	9.29	1.41	0.00483	CYP78A5	Cytochrome P450 78A5 [Source:UniProtKB/Swiss-Prot;Acc:Q9LMX7]
AT1G13820	61.46	28.72	-1.1	0.00145		alpha/beta-Hydrolases superfamily protein [Source:TAIR;Acc:AT1G13820]
AT1G14060	13.37	33.77	1.34	0.00145		GCK domain-containing protein [Source:TAIR;Acc:AT1G14060]
AT1G14150	350.7	92.27	-1.93	0.000776	PNSL2	Photosynthetic NDH subunit of lumenal location 2, chloroplastic [Source:UniProtKB/Swiss-Prot;Acc:Q9XI73]
AT1G14200	19.11	8.04	-1.25	0.0259		RING/U-box superfamily protein [Source:TAIR;Acc:AT1G14200]
AT1G14270	93.52	47.41	-0.98	0.00535		CAAX amino terminal protease family protein [Source:TAIR;Acc:AT1G14270]
AT1G14300	7.06	13.85	0.97	0.0407		ARM repeat superfamily protein [Source:TAIR;Acc:AT1G14300]
AT1G14345	331.2	116.09	-1.51	0.000776		NAD(P)-linked oxidoreductase superfamily protein [Source:TAIR;Acc:AT1G14345]
AT1G14400	216.67	120.2	-0.85	0.013	UBC1	Ubiquitin-conjugating enzyme E2 1 [Source:UniProtKB/Swiss-Prot;Acc:P25865]
AT1G14760	0	1.59	+	0.000776	KNATM	KNOX Arabidopsis thaliana meinox [Source:TAIR;Acc:AT1G14760]
AT1G14870	2.47	8.43	1.77	0.0274	PCR2	Protein PLANT CADMIUM RESISTANCE 2 [Source:UniProtKB/Swiss-Prot;Acc:Q9LQU4]
AT1G14880	180.61	25.26	-2.84	0.000776	PCR1	Protein PLANT CADMIUM RESISTANCE 1 [Source:UniProtKB/Swiss-Prot;Acc:Q9LQU2]
AT1G15120	451.95	233.79	-0.95	0.00632		Ubiquinol-cytochrome C reductase hinge protein [Source:TAIR;Acc:AT1G15120]
AT1G15125	34.41	84.22	1.29	0.000776		S-adenosyl-L-methionine-dependent methyltransferases superfamily protein [Source:TAIR;Acc:AT1G15125]
AT1G15140	162.3	93.07	-0.8	0.022		FAD/NAD(P)-binding oxidoreductase [Source:TAIR;Acc:AT1G15140]
AT1G15170	12.07	5.1	-1.24	0.0119		MATE efflux family protein [Source:TAIR;Acc:AT1G15170]
AT1G15260	80.39	44.41	-0.86	0.0293		unknown protein; BEST Arabidopsis thaliana protein match is: unknown protein (TAIR:AT3G16070.1); Has 28 Blast hits to 28 proteins in 7 species: Archae - 0; Bacteria - 0; Metazoa - 0; Fungi - 0; Plants - 28; Viruses - 0; Other Eukaryotes - 0 (source: /.../BLink). [Source:TAIR;Acc:AT1G15260]
AT1G15360	1.25	0	-	0.000776	WIN1	Ethylene-responsive transcription factor WIN1 [Source:UniProtKB/Swiss-Prot;Acc:Q9XI33]
AT1G15420	12.02	26.94	1.16	0.00632		CONTAINS InterPro DOMAIN/s: Small-subunit processome, Utp12 (InterPro:IPR007148); Has 764 Blast hits to 656 proteins in 193 species: Archae - 0; Bacteria - 42; Metazoa - 237; Fungi - 154; Plants - 85; Viruses - 23; Other Eukaryotes - 223 (source: NC /.../nk). [Source:TAIR;Acc:AT1G15420]
AT1G15440	7.41	15.27	1.04	0.00724	PWP2	periodic tryptophan protein 2 [Source:TAIR;Acc:AT1G15440]
AT1G15550	6.54	2.24	-1.55	0.0293	GA3OX1	Gibberellin 3-beta-dioxygenase 1 [Source:UniProtKB/Swiss-Prot;Acc:Q39103]
AT1G15690	903.6	473.29	-0.93	0.0332	AVP1	Pyrophosphate-energized vacuolar membrane proton pump 1 [Source:UniProtKB/Swiss-Prot;Acc:P31414]
AT1G15790	3.14	8.59	1.45	0.0468		unknown protein; BEST Arabidopsis thaliana protein match is: unknown protein (TAIR:AT1G15780.1); Has 170 Blast hits to 94 proteins in 14 species: Archae - 0; Bacteria - 0; Metazoa - 0; Fungi - 0; Plants - 170; Viruses - 0; Other Eukaryotes - 0 (sour /.../BI BLink). [Source:TAIR;Acc:AT1G15790]
AT1G15940	2.94	7.6	1.37	0.00207		Tudor/PWWP/MBT superfamily protein [Source:TAIR;Acc:AT1G15940]
AT1G15980	237.64	95.09	-1.32	0.000776	PNSB1	Photosynthetic NDH subunit of subcomplex B 1, chloroplastic [Source:UniProtKB/Swiss-Prot;Acc:Q9S9N6]
AT1G16080	163.49	94.96	-0.78	0.0323		unknown protein; LOCATED IN: apoplast, chloroplast stroma, chloroplast, chloroplast envelope; EXPRESSED IN: 23 plant structures; EXPRESSED DURING: 14 growth stages; Has 81 Blast hits to 81 proteins in 28 species: Archae - 0; Bacteria - 2; Metazoa - /.../gi - 0; Plants - 62; Viruses - 0; Other Eukaryotes - 17 (source: NCBI BLink). [Source:TAIR;Acc:AT1G16080]
AT1G16170	36.65	12.43	-1.56	0.00374		unknown protein; FUNCTIONS IN: molecular_function unknown; INVOLVED IN: biological_process unknown; LOCATED IN: cellular_component unknown; EXPRESSED IN: 24 plant structures; EXPRESSED DURING: 15 growth stages; BEST Arabidopsis thaliana protein matc /.../unknown protein (TAIR:AT1G79660.1); Has 55 Blast hits to 55 proteins in 13 species: Archae - 0; Bacteria - 0; Metazoa - 0; Fungi - 0; Plants - 5…
AT1G16180	169.89	104.84	-0.7	0.0463		Serinc-domain containing serine and sphingolipid biosynthesis protein [Source:TAIR;Acc:AT1G16180]
AT1G16650	3.68	12.8	1.8	0.00145		S-adenosyl-L-methionine-dependent methyltransferases superfamily protein [Source:TAIR;Acc:AT1G16650]
AT1G16880	773.31	383.67	-1.01	0.0115	ACR11	ACT domain-containing protein ACR11 [Source:UniProtKB/Swiss-Prot;Acc:Q9FZ47]
AT1G17050	31.63	13.76	-1.2	0.00207	SPS2	Solanesyl diphosphate synthase 2, chloroplastic [Source:UniProtKB/Swiss-Prot;Acc:Q76FS5]
AT1G17100	404.34	140.7	-1.52	0.000776		SOUL heme-binding family protein [Source:TAIR;Acc:AT1G17100]
AT1G17200	93.37	50.36	-0.89	0.0119		CASP-like protein 2A1 [Source:UniProtKB/Swiss-Prot;Acc:Q8VZQ3]
AT1G17450	2.08	4.45	1.1	0.00989		B-block binding subunit of TFIIIC [Source:TAIR;Acc:AT1G17450]
AT1G17460	1.31	3.43	1.39	0.041	TRFL3	TRF-like 3 [Source:TAIR;Acc:AT1G17460]
AT1G17500	3.35	7.72	1.2	0.00207	ALA4	Putative phospholipid-transporting ATPase 4 [Source:UniProtKB/Swiss-Prot;Acc:Q9LNQ4]
AT1G17590	1.57	4.86	1.63	0.022	NFYA8	Nuclear transcription factor Y subunit A-8 [Source:UniProtKB/Swiss-Prot;Acc:Q9LNP6]
AT1G17690	4.84	10.52	1.12	0.00902	NOF1	FUNCTIONS IN: molecular_function unknown; INVOLVED IN: biological_process unknown; LOCATED IN: nucleus; EXPRESSED IN: 24 plant structures; EXPRESSED DURING: 13 growth stages; CONTAINS InterPro DOMAIN/s: Digestive organ expansion factor, predicted (I /.../o:IPR010678); Has 25006 Blast hits to 13379 proteins in 904 species: Archae - 102; Bacteria - 5571; Metazoa - 7448; Fungi - 3168; Plants - 1056;…
AT1G18130	0	1.27	+	0.000776		Class II aaRS and biotin synthetases superfamily protein [Source:TAIR;Acc:AT1G18130]
AT1G18170	80.67	37.14	-1.12	0.00207	FKBP17-2	Peptidyl-prolyl cis-trans isomerase FKBP17-2, chloroplastic [Source:UniProtKB/Swiss-Prot;Acc:Q9LDY5]
AT1G18370	4.63	9.12	0.98	0.0252	NACK1	Kinesin-like protein NACK1 [Source:UniProtKB/Swiss-Prot;Acc:Q8S905]
AT1G18650	68.83	36.6	-0.91	0.0216	PDCB3	PLASMODESMATA CALLOSE-BINDING PROTEIN 3 [Source:UniProtKB/Swiss-Prot;Acc:Q9FZ86]
AT1G18730	404.64	152.27	-1.41	0.000776	PNSB4	Photosynthetic NDH subunit of subcomplex B 4, chloroplastic [Source:UniProtKB/Swiss-Prot;Acc:Q8RXS1]
AT1G18835	0	2.54	+	0.000776	MIF3	Mini zinc finger protein 3 [Source:UniProtKB/Swiss-Prot;Acc:Q2Q493]
AT1G19000	163.77	98.12	-0.74	0.0363		Homeodomain-like superfamily protein [Source:TAIR;Acc:AT1G19000]
AT1G19150	356.17	89.32	-2	0.000776	LHCA6	photosystem I light harvesting complex gene 6 [Source:TAIR;Acc:AT1G19150]
AT1G19290	1.16	3.68	1.67	0.00902		Putative pentatricopeptide repeat-containing protein At1g19290 [Source:UniProtKB/Swiss-Prot;Acc:Q9LN69]
AT1G19400	57.39	23.04	-1.32	0.000776		Erythronate-4-phosphate dehydrogenase family protein [Source:TAIR;Acc:AT1G19400]
AT1G19510	15.82	2.75	-2.52	0.0138	RL5	Protein RADIALIS-like 5 [Source:UniProtKB/Swiss-Prot;Acc:Q8GW75]
AT1G19520	11.35	19.47	0.78	0.0405	NFD5	Protein NUCLEAR FUSION DEFECTIVE 5, mitochondrial [Source:UniProtKB/Swiss-Prot;Acc:Q8LEZ4]
AT1G19530	0	1.39	+	0.000776		unknown protein; FUNCTIONS IN: molecular_function unknown; INVOLVED IN: N-terminal protein myristoylation, anaerobic respiration; LOCATED IN: cellular_component unknown; EXPRESSED IN: leaf apex, inflorescence meristem, hypocotyl, root, flower; EXPRE /.../URING: petal differentiation and expansion stage; Has 47 Blast hits to 47 proteins in 13 species: Archae - 0; Bacteria - 0; Metazoa - 0; Fungi -…
AT1G19540	1.29	4.49	1.79	0.0387		NmrA-like negative transcriptional regulator family protein [Source:TAIR;Acc:AT1G19540]
AT1G19670	181.54	65.97	-1.46	0.000776	CLH1	Chlorophyllase-1 [Source:UniProtKB/Swiss-Prot;Acc:O22527]
AT1G19740	219.19	96.18	-1.19	0.000776		ATP-dependent protease La (LON) domain protein [Source:TAIR;Acc:AT1G19740]
AT1G19850	4.26	12.52	1.56	0.000776	ARF5	Auxin response factor 5 [Source:UniProtKB/Swiss-Prot;Acc:P93024]
AT1G19960	226.84	90.1	-1.33	0.00207		BEST Arabidopsis thaliana protein match is: transmembrane receptors (TAIR:AT2G32140.1); Has 41 Blast hits to 41 proteins in 17 species: Archae - 0; Bacteria - 2; Metazoa - 23; Fungi - 0; Plants - 11; Viruses - 0; Other Eukaryotes - 5 (source: NCBI BLink). [Source:TAIR;Acc:AT1G19960]
AT1G20190	96.46	53.52	-0.85	0.0274	EXPA11	Expansin-A11 [Source:UniProtKB/Swiss-Prot;Acc:Q9LNU3]
AT1G20340	7103.04	2522.08	-1.49	0.00483	DRT112	Plastocyanin major isoform, chloroplastic [Source:UniProtKB/Swiss-Prot;Acc:P42699]
AT1G20400	0.15	41.24	8.09	0.0153		Protein of unknown function (DUF1204) [Source:TAIR;Acc:AT1G20400]
AT1G20610	2.27	6.4	1.49	0.0119	CYCB2-3	Cyclin-B2-3 [Source:UniProtKB/Swiss-Prot;Acc:Q9LDM4]
AT1G20810	102.46	48.76	-1.07	0.00145	FKBP18	Peptidyl-prolyl cis-trans isomerase FKBP18, chloroplastic [Source:UniProtKB/Swiss-Prot;Acc:Q9LM71]
AT1G20960	16.94	29.51	0.8	0.0198	emb1507	U5 small nuclear ribonucleoprotein helicase, putative [Source:TAIR;Acc:AT1G20960]
AT1G21050	0.57	3.1	2.45	0.0484		Protein of unknown function, DUF617 [Source:TAIR;Acc:AT1G21050]
AT1G21065	197.65	95.15	-1.05	0.00207		unknown protein; INVOLVED IN: biological_process unknown; LOCATED IN: chloroplast; EXPRESSED IN: 22 plant structures; EXPRESSED DURING: 13 growth stages; CONTAINS InterPro DOMAIN/s: Uncharacterised protein family UPF0047 (InterPro:IPR001602); Has 38 /.../st hits to 3784 proteins in 1137 species: Archae - 215; Bacteria - 2154; Metazoa - 42; Fungi - 99; Plants - 99; Viruses - 0; Other Eukaryotes - …
AT1G21120	0.69	5.14	2.9	0.00583		O-methyltransferase family protein [Source:TAIR;Acc:AT1G21120]
AT1G21310	67.93	181.08	1.41	0.000776	EXT3	Extensin-3 [Source:UniProtKB/Swiss-Prot;Acc:Q9FS16]
AT1G21350	53.23	25.96	-1.04	0.00724		Thioredoxin superfamily protein [Source:TAIR;Acc:AT1G21350]
AT1G21500	338.33	199	-0.77	0.0363		unknown protein; Has 29 Blast hits to 29 proteins in 12 species: Archae - 0; Bacteria - 0; Metazoa - 0; Fungi - 2; Plants - 27; Viruses - 0; Other Eukaryotes - 0 (source: NCBI BLink). [Source:TAIR;Acc:AT1G21500]
AT1G21525	2.58	18.66	2.85	0.00374		pseudogene of unknown protein [Source:TAIR;Acc:AT1G21525]
AT1G21528	0	5.12	+	0.000776		unknown protein; Has 2 Blast hits to 2 proteins in 1 species: Archae - 0; Bacteria - 0; Metazoa - 0; Fungi - 0; Plants - 2; Viruses - 0; Other Eukaryotes - 0 (source: NCBI BLink). [Source:TAIR;Acc:AT1G21528]
AT1G21680	88.45	40.03	-1.14	0.000776		DPP6 N-terminal domain-like protein [Source:TAIR;Acc:AT1G21680]
AT1G21740	1.05	3.57	1.77	0.00813		Protein of unknown function (DUF630 and DUF632) [Source:TAIR;Acc:AT1G21740]
AT1G22160	57.12	23.38	-1.29	0.000776		Protein of unknown function (DUF581) [Source:TAIR;Acc:AT1G22160]
AT1G22190	28.28	12.03	-1.23	0.000776	RAP2-13	Ethylene-responsive transcription factor RAP2-13 [Source:UniProtKB/Swiss-Prot;Acc:Q9LM15]
AT1G22550	4.28	0.71	-2.6	0.00483	NPF5.16	Protein NRT1/ PTR FAMILY 5.16 [Source:UniProtKB/Swiss-Prot;Acc:Q9SK96]
AT1G22590	41.57	5.76	-2.85	0.000776	AGL87	AGAMOUS-like 87 [Source:TAIR;Acc:AT1G22590]
AT1G22700	151.9	87.13	-0.8	0.0361		Tetratricopeptide repeat (TPR)-like superfamily protein [Source:TAIR;Acc:AT1G22700]
AT1G22710	175.29	67.41	-1.38	0.000776	SUC2	Sucrose transport protein SUC2 [Source:UniProtKB/Swiss-Prot;Acc:Q39231]
AT1G22770	14.23	25.38	0.83	0.0213	GI	Protein GIGANTEA [Source:UniProtKB/Swiss-Prot;Acc:Q9SQI2]
AT1G22890	32.07	11.83	-1.44	0.013		unknown protein; FUNCTIONS IN: molecular_function unknown; INVOLVED IN: biological_process unknown; LOCATED IN: endomembrane system; EXPRESSED IN: 19 plant structures; EXPRESSED DURING: 11 growth stages; Has 17 Blast hits to 17 proteins in 2 species /.../ae - 0; Bacteria - 0; Metazoa - 0; Fungi - 0; Plants - 17; Viruses - 0; Other Eukaryotes - 0 (source: NCBI BLink). [Source:TAIR;Acc:AT1G22890]
AT1G22900	11.12	4.31	-1.37	0.0397	DIR11	Dirigent protein 11 [Source:UniProtKB/Swiss-Prot;Acc:Q67YM6]
AT1G23000	2.57	6.32	1.3	0.0429		Heavy metal transport/detoxification superfamily protein [Source:TAIR;Acc:AT1G23000]
AT1G23130	431.22	203.03	-1.09	0.000776		Polyketide cyclase/dehydrase and lipid transport superfamily protein [Source:TAIR;Acc:AT1G23130]
AT1G23205	84.03	30.89	-1.44	0.000776		Plant invertase/pectin methylesterase inhibitor superfamily protein [Source:TAIR;Acc:AT1G23205]
AT1G23280	14.99	33.64	1.17	0.00813		MAK16 protein-related [Source:TAIR;Acc:AT1G23280]
AT1G23380	0.54	3.34	2.63	0.013	KNAT6	Homeobox protein knotted-1-like 6 [Source:UniProtKB/Swiss-Prot;Acc:Q84JS6]
AT1G23390	127.66	27.5	-2.22	0.000776		F-box/kelch-repeat protein At1g23390 [Source:UniProtKB/Swiss-Prot;Acc:Q9LDE3]
AT1G23410	10.16	24.35	1.26	0.0356	RPS27AA	Ubiquitin-40S ribosomal protein S27a-1 [Source:UniProtKB/Swiss-Prot;Acc:P59271]
AT1G23740	141.8	69	-1.04	0.00207		Quinone oxidoreductase-like protein At1g23740, chloroplastic [Source:UniProtKB/Swiss-Prot;Acc:Q9ZUC1]
AT1G24020	440.71	199.24	-1.15	0.000776	MLP423	MLP-like protein 423 [Source:UniProtKB/Swiss-Prot;Acc:Q93VR4]
AT1G24147	57.14	18.24	-1.65	0.000776		unknown protein; FUNCTIONS IN: molecular_function unknown; INVOLVED IN: biological_process unknown; LOCATED IN: endomembrane system; BEST Arabidopsis thaliana protein match is: unknown protein (TAIR:AT1G24148.1); Has 4 Blast hits to 4 proteins in 2 /.../s: Archae - 0; Bacteria - 0; Metazoa - 0; Fungi - 0; Plants - 4; Viruses - 0; Other Eukaryotes - 0 (source: NCBI BLink). [Source:TAIR;Acc:AT1G241…
AT1G24148	15.9	5.99	-1.41	0.0181		unknown protein; FUNCTIONS IN: molecular_function unknown; INVOLVED IN: biological_process unknown; LOCATED IN: cellular_component unknown; BEST Arabidopsis thaliana protein match is: unknown protein (TAIR:AT1G24147.1). [Source:TAIR;Acc:AT1G24148]
AT1G24170	62.46	29.12	-1.1	0.000776	GATL8	Probable galacturonosyltransferase-like 8 [Source:UniProtKB/Swiss-Prot;Acc:O48684]
AT1G24530	2.8	7.8	1.48	0.0146		Transducin/WD40 repeat-like superfamily protein [Source:TAIR;Acc:AT1G24530]
AT1G24577	12.82	3.03	-2.08	0.0239		unknown protein; BEST Arabidopsis thaliana protein match is: unknown protein (TAIR:AT1G67910.2); Has 115 Blast hits to 115 proteins in 17 species: Archae - 0; Bacteria - 0; Metazoa - 0; Fungi - 0; Plants - 115; Viruses - 0; Other Eukaryotes - 0 (sou /.../CBI BLink). [Source:TAIR;Acc:AT1G24577]
AT1G24706	4.8	8.95	0.9	0.0223	THO2	THO complex subunit 2 [Source:UniProtKB/Swiss-Prot;Acc:F4IAT2]
AT1G25290	21.37	10.62	-1.01	0.0239	RBL10	RHOMBOID-like protein 10 [Source:TAIR;Acc:AT1G25290]
AT1G25440	223.64	114.31	-0.97	0.00319	COL16	Zinc finger protein CONSTANS-LIKE 16 [Source:UniProtKB/Swiss-Prot;Acc:Q8RWD0]
AT1G25560	74.09	24.71	-1.58	0.000776	TEM1	AP2/ERF and B3 domain-containing transcription repressor TEM1 [Source:UniProtKB/Swiss-Prot;Acc:Q9C6M5]
AT1G26220	94.02	29.55	-1.67	0.00677		Acyl-CoA N-acyltransferases (NAT) superfamily protein [Source:TAIR;Acc:AT1G26220]
AT1G26330	0.45	1.24	1.46	0.05		DNA binding [Source:TAIR;Acc:AT1G26330]
AT1G26390	0.55	3.38	2.61	0.00859		FAD-binding Berberine family protein [Source:TAIR;Acc:AT1G26390]
AT1G26520	3.06	7.47	1.29	0.0276		Cobalamin biosynthesis CobW-like protein [Source:TAIR;Acc:AT1G26520]
AT1G26540	0.81	2.4	1.57	0.0383		Agenet domain-containing protein [Source:TAIR;Acc:AT1G26540]
AT1G26558	1.66	25.1	3.92	0.00374		other RNA [Source:TAIR;Acc:AT1G26558]
AT1G26800	8.55	2.91	-1.55	0.0188		RING/U-box superfamily protein [Source:TAIR;Acc:AT1G26800]
AT1G26945	25.52	8.02	-1.67	0.00483	PRE6	Transcription factor PRE6 [Source:UniProtKB/Swiss-Prot;Acc:Q8GW32]
AT1G27020	5.62	31.36	2.48	0.000776		unknown protein; BEST Arabidopsis thaliana protein match is: unknown protein (TAIR:AT1G27030.1); Has 514 Blast hits to 514 proteins in 175 species: Archae - 0; Bacteria - 311; Metazoa - 0; Fungi - 0; Plants - 65; Viruses - 0; Other Eukaryotes - 138 /.../e: NCBI BLink). [Source:TAIR;Acc:AT1G27020]
AT1G27100	33.36	16.62	-1	0.00374		Actin cross-linking protein [Source:TAIR;Acc:AT1G27100]
AT1G27130	96.99	48.17	-1.01	0.00632	GSTU13	Glutathione S-transferase U13 [Source:UniProtKB/Swiss-Prot;Acc:Q9FUS6]
AT1G27360	17.77	4.77	-1.9	0.000776	SPL11	Squamosa promoter-binding-like protein 11 [Source:UniProtKB/Swiss-Prot;Acc:Q9FZK0]
AT1G27480	85.07	38.09	-1.16	0.00145	LCAT1	Lecithin-cholesterol acyltransferase-like 1 [Source:UniProtKB/Swiss-Prot;Acc:Q9FZI8]
AT1G27570	0	1.84	+	0.000776		phosphatidylinositol 3- and 4-kinase family protein [Source:TAIR;Acc:AT1G27570]
AT1G27770	15.07	28.99	0.94	0.0126	ACA1	Calcium-transporting ATPase 1, chloroplastic [Source:UniProtKB/Swiss-Prot;Acc:Q37145]
AT1G27880	0.87	2.48	1.51	0.0343	RECQL5	ATP-dependent DNA helicase Q-like 5 [Source:UniProtKB/Swiss-Prot;Acc:Q0WVW7]
AT1G28060	7.86	21.33	1.44	0.000776		Pre-mRNA-splicing factor 3 [Source:TAIR;Acc:AT1G28060]
AT1G28130	0.41	4.33	3.42	0.00264	GH3.17	Indole-3-acetic acid-amido synthetase GH3.17 [Source:UniProtKB/Swiss-Prot;Acc:Q9FZ87]
AT1G28140	149.08	89.77	-0.73	0.0487		unknown protein; FUNCTIONS IN: molecular_function unknown; INVOLVED IN: biological_process unknown; LOCATED IN: chloroplast; EXPRESSED IN: 22 plant structures; EXPRESSED DURING: 13 growth stages; CONTAINS InterPro DOMAIN/s: Protein of unknown functi /.../2301, transmembrane (InterPro:IPR019275); Has 140 Blast hits to 140 proteins in 72 species: Archae - 0; Bacteria - 86; Metazoa - 10; Fungi - 0; …
AT1G28150	121.38	54.43	-1.16	0.00145		UPF0426 protein At1g28150, chloroplastic [Source:UniProtKB/Swiss-Prot;Acc:Q9FZ89]
AT1G28290	62.77	204.11	1.7	0.000776	AGP31	Non-classical arabinogalactan protein 31 [Source:UniProtKB/Swiss-Prot;Acc:Q9FZA2]
AT1G28375	1.04	0	-	0.000776		unknown protein; FUNCTIONS IN: molecular_function unknown; INVOLVED IN: biological_process unknown; LOCATED IN: endomembrane system; EXPRESSED IN: petal, leaf whorl, sepal, flower; EXPRESSED DURING: 4 anthesis, petal differentiation and expansion st /.../as 8 Blast hits to 8 proteins in 2 species: Archae - 0; Bacteria - 0; Metazoa - 0; Fungi - 0; Plants - 8; Viruses - 0; Other Eukaryotes - 0 (sou…
AT1G28660	6.25	16.41	1.39	0.00583		GDSL esterase/lipase At1g28660 [Source:UniProtKB/Swiss-Prot;Acc:Q9FPE4]
AT1G29030	2.57	6.62	1.37	0.022		Apoptosis inhibitory protein 5 (API5) [Source:TAIR;Acc:AT1G29030]
AT1G29070	1251.24	458.04	-1.45	0.000776	RPL34	50S ribosomal protein L34, chloroplastic [Source:UniProtKB/Swiss-Prot;Acc:Q9LP37]
AT1G29270	1.21	6.15	2.35	0.0361		unknown protein; BEST Arabidopsis thaliana protein match is: unknown protein (TAIR:AT2G40435.1); Has 98 Blast hits to 98 proteins in 15 species: Archae - 0; Bacteria - 0; Metazoa - 0; Fungi - 0; Plants - 98; Viruses - 0; Other Eukaryotes - 0 (source /.../ BLink). [Source:TAIR;Acc:AT1G29270]
AT1G29320	4.66	13.06	1.49	0.0227		Transducin/WD40 repeat-like superfamily protein [Source:TAIR;Acc:AT1G29320]
AT1G29390	259.34	116	-1.16	0.000776	COR413IM2	Cold-regulated 413 inner membrane protein 2, chloroplastic [Source:UniProtKB/Swiss-Prot;Acc:F4I1G5]
AT1G29395	349.57	170.2	-1.04	0.00431	COR413IM1	Cold-regulated 413 inner membrane protein 1, chloroplastic [Source:UniProtKB/Swiss-Prot;Acc:Q94AL8]
AT1G29500	13.65	4.25	-1.68	0.0282	SAUR66	Auxin-responsive protein SAUR66 [Source:UniProtKB/Swiss-Prot;Acc:Q9C7Q1]
AT1G29510	22.17	5.91	-1.91	0.00431	SAUR67	Auxin-responsive protein SAUR67 [Source:UniProtKB/Swiss-Prot;Acc:F4I1I4]
AT1G29520	48.45	21.25	-1.19	0.00431		AWPM-19-like family protein [Source:TAIR;Acc:AT1G29520]
AT1G29700	51.23	28.21	-0.86	0.0276		Metallo-hydrolase/oxidoreductase superfamily protein [Source:TAIR;Acc:AT1G29700]
AT1G29720	13.71	7.75	-0.82	0.0412	RFK1	Probable LRR receptor-like serine/threonine-protein kinase At1g29720 [Source:UniProtKB/Swiss-Prot;Acc:Q9ASQ6]
AT1G29940	4.24	12.12	1.52	0.000776	NRPA2	nuclear RNA polymerase A2 [Source:TAIR;Acc:AT1G29940]
AT1G30040	2.97	7.83	1.4	0.0274	GA2OX2	Gibberellin 2-beta-dioxygenase 2 [Source:UniProtKB/Swiss-Prot;Acc:Q9XFR9]
AT1G30160	1.98	7.06	1.83	0.0115		Protein of unknown function (DUF295) [Source:TAIR;Acc:AT1G30160]
AT1G30170	0.23	2.78	3.62	0.0335		Protein of unknown function (DUF295) [Source:TAIR;Acc:AT1G30170]
AT1G30240	3.13	6.12	0.97	0.0478		FUNCTIONS IN: binding; INVOLVED IN: biological_process unknown; LOCATED IN: cellular_component unknown; EXPRESSED IN: 21 plant structures; EXPRESSED DURING: 13 growth stages; CONTAINS InterPro DOMAIN/s: Armadillo-type fold (InterPro:IPR016024); Has /.../ast hits to 164 proteins in 73 species: Archae - 0; Bacteria - 0; Metazoa - 47; Fungi - 68; Plants - 46; Viruses - 0; Other Eukaryotes - 4 (sourc…
AT1G30260	140.05	40.28	-1.8	0.000776		BEST Arabidopsis thaliana protein match is: Galactosyltransferase family protein (TAIR:AT4G21060.1); Has 30 Blast hits to 30 proteins in 8 species: Archae - 0; Bacteria - 0; Metazoa - 0; Fungi - 0; Plants - 30; Viruses - 0; Other Eukaryotes - 0 (sou /.../CBI BLink). [Source:TAIR;Acc:AT1G30260]
AT1G30270	8.21	16.34	0.99	0.0115	CIPK23	CBL-interacting serine/threonine-protein kinase 23 [Source:UniProtKB/Swiss-Prot;Acc:Q93VD3]
AT1G30380	2691.78	1271.7	-1.08	0.00859	PSAK	Photosystem I reaction center subunit psaK, chloroplastic [Source:UniProtKB/Swiss-Prot;Acc:Q9SUI5]
AT1G30410	3.83	7.73	1.01	0.013	ATMRP13	multidrug resistance-associated protein 13 [Source:TAIR;Acc:AT1G30410]
AT1G30490	10.7	19.32	0.85	0.0299	ATHB-9	Homeobox-leucine zipper protein ATHB-9 [Source:UniProtKB/Swiss-Prot;Acc:O04292]
AT1G30530	96.13	46.33	-1.05	0.000776	UGT78D1	UDP-glycosyltransferase 78D1 [Source:UniProtKB/Swiss-Prot;Acc:Q9S9P6]
AT1G30650	0.31	2.65	3.11	0.00989	WRKY14	Probable WRKY transcription factor 14 [Source:UniProtKB/Swiss-Prot;Acc:Q9SA80]
AT1G30784	0	1.3	+	0.000776		Pseudogene of AT5G01080; beta-galactosidase [Source:TAIR;Acc:AT1G30784]
AT1G30820	6.74	12.27	0.86	0.0475		CTP synthase family protein [Source:TAIR;Acc:AT1G30820]
AT1G31160	68.17	26.83	-1.35	0.000776	HINT 2	HISTIDINE TRIAD NUCLEOTIDE-BINDING 2 [Source:TAIR;Acc:AT1G31160]
AT1G31290	0.14	0.99	2.86	0.0216	AGO3	Protein argonaute 3 [Source:UniProtKB/Swiss-Prot;Acc:Q9SHF2]
AT1G31350	26.19	8.58	-1.61	0.000776	SKIP25	F-box/kelch-repeat protein SKIP25 [Source:UniProtKB/Swiss-Prot;Acc:Q8GX29]
AT1G31580	6476.36	1094.04	-2.57	0.000776	ECS1	ECS1 [Source:TAIR;Acc:AT1G31580]
AT1G31690	109.54	18.02	-2.6	0.000776		Copper amine oxidase family protein [Source:TAIR;Acc:AT1G31690]
AT1G31710	3.96	9.97	1.33	0.00813		Copper amine oxidase family protein [Source:TAIR;Acc:AT1G31710]
AT1G31770	2.73	11.71	2.1	0.000776	ABCG14	ABC transporter G family member 14 [Source:UniProtKB/Swiss-Prot;Acc:Q9C6W5]
AT1G31812	733.98	435.26	-0.75	0.0366	ACBP6	Acyl-CoA-binding domain-containing protein 6 [Source:UniProtKB/Swiss-Prot;Acc:P57752]
AT1G31935	11.41	3.15	-1.86	0.0375		other RNA [Source:TAIR;Acc:AT1G31935]
AT1G31970	35.85	67.34	0.91	0.0138	RH5	DEAD-box ATP-dependent RNA helicase 5 [Source:UniProtKB/Swiss-Prot;Acc:Q9C551]
AT1G32060	1501.23	700.98	-1.1	0.00859	PRK	Phosphoribulokinase, chloroplastic [Source:UniProtKB/Swiss-Prot;Acc:P25697]
AT1G32070	112.04	64.87	-0.79	0.0358	NSI	Acetyltransferase NSI [Source:UniProtKB/Swiss-Prot;Acc:Q7X9V3]
AT1G32160	69.2	38.01	-0.86	0.0188		Protein of unknown function (DUF760) [Source:TAIR;Acc:AT1G32160]
AT1G32220	90.2	45.4	-0.99	0.00535		Uncharacterized protein At1g32220, chloroplastic [Source:UniProtKB/Swiss-Prot;Acc:Q9FVR6]
AT1G32310	29.87	14.36	-1.06	0.0466		unknown protein; Has 28 Blast hits to 28 proteins in 9 species: Archae - 0; Bacteria - 0; Metazoa - 0; Fungi - 0; Plants - 28; Viruses - 0; Other Eukaryotes - 0 (source: NCBI BLink). [Source:TAIR;Acc:AT1G32310]
AT1G32470	1621.43	674.04	-1.27	0.000776	GDH3	Glycine cleavage system H protein 3, mitochondrial [Source:UniProtKB/Swiss-Prot;Acc:Q9LQL0]
AT1G32520	27.19	10.59	-1.36	0.00145		unknown protein; FUNCTIONS IN: molecular_function unknown; INVOLVED IN: biological_process unknown; LOCATED IN: chloroplast; EXPRESSED IN: 24 plant structures; EXPRESSED DURING: 15 growth stages; Has 143 Blast hits to 142 proteins in 34 species: Arc /.../0; Bacteria - 0; Metazoa - 39; Fungi - 0; Plants - 56; Viruses - 0; Other Eukaryotes - 48 (source: NCBI BLink). [Source:TAIR;Acc:AT1G32520]
AT1G32550	130.2	62.99	-1.05	0.000776	FdC1	2Fe-2S ferredoxin-like superfamily protein [Source:TAIR;Acc:AT1G32550]
AT1G32570	0	0.94	+	0.00207		unknown protein; Has 2 Blast hits to 2 proteins in 1 species: Archae - 0; Bacteria - 0; Metazoa - 0; Fungi - 0; Plants - 2; Viruses - 0; Other Eukaryotes - 0 (source: NCBI BLink). [Source:TAIR;Acc:AT1G32570]
AT1G32640	47.77	20.38	-1.23	0.000776	MYC2	Transcription factor MYC2 [Source:UniProtKB/Swiss-Prot;Acc:Q39204]
AT1G32750	3.03	5.6	0.89	0.0331	TAF1	Transcription initiation factor TFIID subunit 1 [Source:UniProtKB/Swiss-Prot;Acc:Q8LRK9]
AT1G32870	5.9	12.93	1.13	0.0153	NAC13	NAC domain-containing protein 13 [Source:UniProtKB/Swiss-Prot;Acc:F4IED2]
AT1G32920	163.71	72.16	-1.18	0.00145		unknown protein; FUNCTIONS IN: molecular_function unknown; INVOLVED IN: response to wounding; LOCATED IN: endomembrane system; EXPRESSED IN: 23 plant structures; EXPRESSED DURING: 13 growth stages; BEST Arabidopsis thaliana protein match is: unknown /.../in (TAIR:AT1G32928.1); Has 42 Blast hits to 42 proteins in 8 species: Archae - 0; Bacteria - 0; Metazoa - 0; Fungi - 0; Plants - 42; Viruses - 0…
AT1G32990	694.95	366.57	-0.92	0.0103	RPL11	50S ribosomal protein L11, chloroplastic [Source:UniProtKB/Swiss-Prot;Acc:Q9MAP3]
AT1G33080	6.48	2.88	-1.17	0.0473		MATE efflux family protein [Source:TAIR;Acc:AT1G33080]
AT1G33170	28.82	14.02	-1.04	0.00583		Probable methyltransferase PMT18 [Source:UniProtKB/Swiss-Prot;Acc:Q9C884]
AT1G33240	27.56	15.09	-0.87	0.0198	AT-GTL1	GT-2-like 1 [Source:TAIR;Acc:AT1G33240]
AT1G33330	24.82	13.24	-0.91	0.0422		Class I peptide chain release factor [Source:TAIR;Acc:AT1G33330]
AT1G33390	1.9	4.39	1.21	0.0138	ATFAS4	RNA helicase family protein [Source:TAIR;Acc:AT1G33390]
AT1G33480	15.94	6.6	-1.27	0.0198	ATL58	RING-H2 finger protein ATL58 [Source:UniProtKB/Swiss-Prot;Acc:Q570X5]
AT1G33560	3.8	11.25	1.57	0.000776	ADR1	Disease resistance protein ADR1 [Source:UniProtKB/Swiss-Prot;Acc:Q9FW44]
AT1G33790	0.45	2.29	2.34	0.0111	JAL4	Jacalin-related lectin 4 [Source:UniProtKB/Swiss-Prot;Acc:Q9LQ31]
AT1G33811	50.63	15.69	-1.69	0.000776		GDSL esterase/lipase At1g33811 [Source:UniProtKB/Swiss-Prot;Acc:Q8L5Z1]
AT1G33840	0	2.71	+	0.000776		Protein of unknown function (DUF567) [Source:TAIR;Acc:AT1G33840]
AT1G34000	325.14	132.87	-1.29	0.00207	OHP2	one-helix protein 2 [Source:TAIR;Acc:AT1G34000]
AT1G34180	0.39	1.8	2.21	0.0285	NAC016	NAC domain-containing protein 16 [Source:UniProtKB/Swiss-Prot;Acc:A4FVP6]
AT1G34355	0.63	2.21	1.8	0.00769	PS1	FHA domain-containing protein PS1 [Source:UniProtKB/Swiss-Prot;Acc:B7SY83]
AT1G34460	0	0.68	+	0.000776	CYCB1-5	Cyclin-B1-5 [Source:UniProtKB/Swiss-Prot;Acc:Q39072]
AT1G34580	1.54	0.29	-2.41	0.0419	STP5	Sugar transport protein 5 [Source:UniProtKB/Swiss-Prot;Acc:Q93Y91]
AT1G35190	4.89	10.5	1.1	0.0405		2-oxoglutarate (2OG) and Fe(II)-dependent oxygenase superfamily protein [Source:TAIR;Acc:AT1G35190]
AT1G35350	0.84	2.85	1.77	0.0198	PHO1-H8	Phosphate transporter PHO1 homolog 8 [Source:UniProtKB/Swiss-Prot;Acc:Q6R8G2]
AT1G35375	0	1.9	+	0.000776		unknown protein; Has 0 Blast hits to 0 proteins in 0 species (source: NCBI BLink). [Source:TAIR;Acc:AT1G35375]
AT1G35500	0	28.09	+	0.000776		unknown protein; BEST Arabidopsis thaliana protein match is: unknown protein (TAIR:AT1G35614.1); Has 8 Blast hits to 8 proteins in 2 species: Archae - 0; Bacteria - 0; Metazoa - 0; Fungi - 0; Plants - 8; Viruses - 0; Other Eukaryotes - 0 (source: NC /.../nk). [Source:TAIR;Acc:AT1G35500]
AT1G35530	0.46	1.49	1.7	0.0265		DEAD/DEAH box RNA helicase family protein [Source:TAIR;Acc:AT1G35530]
AT1G35560	20.96	9.59	-1.13	0.00859	TCP23	Transcription factor TCP23 [Source:UniProtKB/Swiss-Prot;Acc:Q9LQF0]
AT1G35614	0	3.14	+	0.000776		unknown protein; BEST Arabidopsis thaliana protein match is: unknown protein (TAIR:AT1G35500.1); Has 6 Blast hits to 6 proteins in 2 species: Archae - 0; Bacteria - 0; Metazoa - 0; Fungi - 0; Plants - 6; Viruses - 0; Other Eukaryotes - 0 (source: NC /.../nk). [Source:TAIR;Acc:AT1G35614]
AT1G35680	1338.17	540.97	-1.31	0.000776	RPL21	50S ribosomal protein L21, chloroplastic [Source:UniProtKB/Swiss-Prot;Acc:P51412]
AT1G36020	0	2.68	+	0.000776		BEST Arabidopsis thaliana protein match is: DEAD/DEAH box RNA helicase family protein (TAIR:AT1G35530.1); Has 18 Blast hits to 18 proteins in 5 species: Archae - 0; Bacteria - 0; Metazoa - 0; Fungi - 0; Plants - 18; Viruses - 0; Other Eukaryotes - /.../rce: NCBI BLink). [Source:TAIR;Acc:AT1G36020]
AT1G36078	0	2.84	+	0.000776		unknown protein; FUNCTIONS IN: molecular_function unknown; INVOLVED IN: biological_process unknown; LOCATED IN: cellular_component unknown; Has 0 Blast hits to 0 proteins in 0 species (source: NCBI BLink). [Source:TAIR;Acc:AT1G36078]
AT1G36180	0.76	2.92	1.93	0.000776	ACC2	Acetyl-CoA carboxylase 2 [Source:UniProtKB/Swiss-Prot;Acc:F4I1L3]
AT1G36240	0	65.34	+	0.000776	RPL30A	Putative 60S ribosomal protein L30-1 [Source:UniProtKB/Swiss-Prot;Acc:Q9C8F7]
AT1G36675	0	7.15	+	0.000776		glycine-rich protein [Source:TAIR;Acc:AT1G36675]
AT1G36745	0	2.88	+	0.000776		unknown protein; Has 0 Blast hits to 0 proteins in 0 species (source: NCBI BLink). [Source:TAIR;Acc:AT1G36745]
AT1G36920	0	3.4	+	0.000776		FUNCTIONS IN: molecular_function unknown; INVOLVED IN: biological_process unknown; LOCATED IN: endomembrane system; EXPRESSED IN: stem, male gametophyte, flower; EXPRESSED DURING: M germinated pollen stage, 4 anthesis; BEST Arabidopsis thaliana prot /.../tch is: Nucleic acid-binding, OB-fold-like protein (TAIR:AT2G05642.1); Has 26 Blast hits to 23 proteins in 5 species: Archae - 0; Bacteria - 4; …
AT1G36922	0	3.36	+	0.000776		unknown protein. [Source:TAIR;Acc:AT1G36922]
AT1G36940	1.89	5.75	1.6	0.0381		unknown protein; Has 21 Blast hits to 21 proteins in 8 species: Archae - 0; Bacteria - 0; Metazoa - 0; Fungi - 0; Plants - 21; Viruses - 0; Other Eukaryotes - 0 (source: NCBI BLink). [Source:TAIR;Acc:AT1G36940]
AT1G36980	149.96	75.64	-0.99	0.00319		unknown protein; CONTAINS InterPro DOMAIN/s: Uncharacterised protein family UPF0220 (InterPro:IPR007919); Has 424 Blast hits to 424 proteins in 159 species: Archae - 0; Bacteria - 0; Metazoa - 228; Fungi - 120; Plants - 62; Viruses - 0; Other Eukary /.../ 14 (source: NCBI BLink). [Source:TAIR;Acc:AT1G36980]
AT1G37000	0	0.73	+	0.00483		Beta-galactosidase related protein [Source:TAIR;Acc:AT1G37000]
AT1G37130	275.14	124.32	-1.15	0.00431	NIA2	Nitrate reductase [NADH] 2 [Source:UniProtKB/Swiss-Prot;Acc:P11035]
AT1G37162	0	57.14	+	0.0395		unknown protein; Has 30201 Blast hits to 17322 proteins in 780 species: Archae - 12; Bacteria - 1396; Metazoa - 17338; Fungi - 3422; Plants - 5037; Viruses - 0; Other Eukaryotes - 2996 (source: NCBI BLink). [Source:TAIR;Acc:AT1G37162]
AT1G41890	0	2.31	+	0.000776		pseudogene, proline transporter 2, similar to GB:CAA65053 from (Arabidopsis thaliana); blastp match of 57% identity and 6.6e-110 P-value to GP [Source:TAIR;Acc:AT1G41890]
AT1G42440	9.34	18.49	0.99	0.00859		FUNCTIONS IN: molecular_function unknown; INVOLVED IN: ribosome biogenesis; LOCATED IN: nucleus; EXPRESSED IN: 22 plant structures; EXPRESSED DURING: 13 growth stages; CONTAINS InterPro DOMAIN/s: AARP2CN (InterPro:IPR012948), Protein of unknown func /.../UF663 (InterPro:IPR007034); BEST Arabidopsis thaliana protein match is: P-loop containing nucleoside triphosphate hydrolases superfamily protein…
AT1G42470	3.89	9.04	1.22	0.00207		Patched family protein [Source:TAIR;Acc:AT1G42470]
AT1G42680	0	0.74	+	0.00583		P-loop containing nucleoside triphosphate hydrolases superfamily protein [Source:TAIR;Acc:AT1G42680]
AT1G42970	3152.19	1328.79	-1.25	0.0149	GAPB	Glyceraldehyde-3-phosphate dehydrogenase GAPB, chloroplastic [Source:UniProtKB/Swiss-Prot;Acc:P25857]
AT1G43560	322.21	150.9	-1.09	0.000776	Aty2	Thioredoxin Y2, chloroplastic [Source:UniProtKB/Swiss-Prot;Acc:Q8L7S9]
AT1G43670	412.06	200.41	-1.04	0.00374		Fructose-1,6-bisphosphatase, cytosolic [Source:UniProtKB/Swiss-Prot;Acc:Q9MA79]
AT1G43730	0	2.99	+	0.000776		RNA-directed DNA polymerase (reverse transcriptase)-related family protein [Source:TAIR;Acc:AT1G43730]
AT1G43910	7.04	44.2	2.65	0.000776		P-loop containing nucleoside triphosphate hydrolases superfamily protein [Source:TAIR;Acc:AT1G43910]
AT1G44000	111.33	53.25	-1.06	0.00374	SGRL	Protein STAY-GREEN LIKE, chloroplastic [Source:UniProtKB/Swiss-Prot;Acc:Q94AQ9]
AT1G44040	0	8.42	+	0.000776		pseudogene, similar to putative AP endonuclease/reverse transcriptase, blastp match of 45% identity and 3.3e-84 P-value to GP [Source:TAIR;Acc:AT1G44040]
AT1G44110	8	14.97	0.9	0.0471	CYCA1-1	Cyclin-A1-1 [Source:UniProtKB/Swiss-Prot;Acc:Q9C6Y3]
AT1G44414	0	1.2	+	0.0267		unknown protein; Has 29 Blast hits to 29 proteins in 12 species: Archae - 0; Bacteria - 4; Metazoa - 0; Fungi - 0; Plants - 25; Viruses - 0; Other Eukaryotes - 0 (source: NCBI BLink). [Source:TAIR;Acc:AT1G44414]
AT1G44575	4093.18	1690.9	-1.28	0.00145	PSBS	Photosystem II 22 kDa protein, chloroplastic [Source:UniProtKB/Swiss-Prot;Acc:Q9XF91]
AT1G44800	6.13	14.04	1.2	0.00813		WAT1-related protein At1g44800 [Source:UniProtKB/Swiss-Prot;Acc:Q9LPF1]
AT1G44900	4.87	12.55	1.36	0.000776	MCM2	DNA replication licensing factor MCM2 [Source:UniProtKB/Swiss-Prot;Acc:Q9LPD9]
AT1G44920	184.96	85.01	-1.12	0.00535		unknown protein; FUNCTIONS IN: molecular_function unknown; INVOLVED IN: biological_process unknown; LOCATED IN: chloroplast; EXPRESSED IN: 22 plant structures; EXPRESSED DURING: 13 growth stages; CONTAINS InterPro DOMAIN/s: Protein of unknown functi /.../3054 (InterPro:IPR021414); Has 246 Blast hits to 246 proteins in 119 species: Archae - 14; Bacteria - 181; Metazoa - 0; Fungi - 0; Plants - 45; …
AT1G45165	29.79	9.85	-1.6	0.0122		Expressed protein [Source:TAIR;Acc:AT1G45165]
AT1G45230	97.04	57.01	-0.77	0.0375		Protein of unknown function (DUF3223) [Source:TAIR;Acc:AT1G45230]
AT1G45474	431.6	184.12	-1.23	0.000776	LHCA5	photosystem I light harvesting complex gene 5 [Source:TAIR;Acc:AT1G45474]
AT1G46480	2.72	7.25	1.42	0.0453	WOX4	WUSCHEL-related homeobox 4 [Source:UniProtKB/Swiss-Prot;Acc:Q6X7J9]
AT1G46768	7.12	1.22	-2.54	0.0149	RAP2-1	Ethylene-responsive transcription factor RAP2-1 [Source:UniProtKB/Swiss-Prot;Acc:Q8LC30]
AT1G47265	0	9.26	+	0.000776		unknown protein; FUNCTIONS IN: molecular_function unknown; INVOLVED IN: biological_process unknown; LOCATED IN: cellular_component unknown; Has 30201 Blast hits to 17322 proteins in 780 species: Archae - 12; Bacteria - 1396; Metazoa - 17338; Fungi - /.../ Plants - 5037; Viruses - 0; Other Eukaryotes - 2996 (source: NCBI BLink). [Source:TAIR;Acc:AT1G47265]
AT1G47485	0	1.22	+	0.000776		Encodes CEP1, a 15-amino-acid peptide, which is mainly expressed in the lateral root primordia. When overexpressed or externally applied, CEP1 arrests root growth. CEP1 is a candidate for a novel peptide plant hormone. [Source:TAIR;Acc:AT1G47485]
AT1G47530	58.21	33.68	-0.79	0.0325		MATE efflux family protein [Source:TAIR;Acc:AT1G47530]
AT1G48030	442.9	159.41	-1.47	0.000776	LPD1	Dihydrolipoyl dehydrogenase 1, mitochondrial [Source:UniProtKB/Swiss-Prot;Acc:Q9M5K3]
AT1G48090	3.99	6.89	0.79	0.0363		calcium-dependent lipid-binding family protein [Source:TAIR;Acc:AT1G48090]
AT1G48350	1083.9	557.64	-0.96	0.00813	RPL18	50S ribosomal protein L18, chloroplastic [Source:UniProtKB/Swiss-Prot;Acc:Q9SX68]
AT1G48450	152.37	84.85	-0.84	0.0429		Protein of unknown function (DUF760) [Source:TAIR;Acc:AT1G48450]
AT1G48920	217.85	379.17	0.8	0.0299	NUCL1	Nucleolin 1 [Source:UniProtKB/Swiss-Prot;Acc:Q9FVQ1]
AT1G49200	9.15	3.34	-1.45	0.0358	ATL75	RING-H2 finger protein ATL75 [Source:UniProtKB/Swiss-Prot;Acc:Q94BY6]
AT1G49240	206.94	123.43	-0.75	0.0407	ACT8	Actin-8 [Source:UniProtKB/Swiss-Prot;Acc:Q96293]
AT1G49320	1.6	11.64	2.86	0.000776	ATUSPL1	unknown seed protein like 1 [Source:TAIR;Acc:AT1G49320]
AT1G49380	44.32	23.79	-0.9	0.0111	CCS1	Cytochrome c biogenesis protein CCS1, chloroplastic [Source:UniProtKB/Swiss-Prot;Acc:Q9XIA4]
AT1G49405	0	1.23	+	0.000776		CASP-like protein 5C3 [Source:UniProtKB/Swiss-Prot;Acc:Q3ECT8]
AT1G49470	28.25	14.27	-0.98	0.0233		Family of unknown function (DUF716) [Source:TAIR;Acc:AT1G49470]
AT1G49490	4.16	1.75	-1.25	0.049	PEX2	Pollen-specific leucine-rich repeat extensin-like protein 2 [Source:UniProtKB/Swiss-Prot;Acc:Q9XIB6]
AT1G49500	35.7	9.9	-1.85	0.000776		unknown protein; FUNCTIONS IN: molecular_function unknown; INVOLVED IN: biological_process unknown; LOCATED IN: endomembrane system; EXPRESSED IN: 19 plant structures; EXPRESSED DURING: 10 growth stages; BEST Arabidopsis thaliana protein match is: u /.../ protein (TAIR:AT3G19030.1); Has 24 Blast hits to 24 proteins in 2 species: Archae - 0; Bacteria - 0; Metazoa - 0; Fungi - 0; Plants - 24; Virus…
AT1G49750	370.56	168.03	-1.14	0.000776		Leucine-rich repeat (LRR) family protein [Source:TAIR;Acc:AT1G49750]
AT1G49780	14.22	6.78	-1.07	0.0314	PUB26	U-box domain-containing protein 26 [Source:UniProtKB/Swiss-Prot;Acc:Q9FXA4]
AT1G49952	0	0.76	+	0.00319		other RNA [Source:TAIR;Acc:AT1G49952]
AT1G49975	140.93	81.67	-0.79	0.0389		INVOLVED IN: photosynthesis; LOCATED IN: photosystem I, chloroplast, thylakoid membrane; EXPRESSED IN: 20 plant structures; EXPRESSED DURING: 13 growth stages; CONTAINS InterPro DOMAIN/s: Photosystem I reaction centre subunit N (InterPro:IPR008796); /.../4 Blast hits to 34 proteins in 14 species: Archae - 0; Bacteria - 0; Metazoa - 0; Fungi - 0; Plants - 34; Viruses - 0; Other Eukaryotes - 0 (sou…
AT1G49980	10.88	5.69	-0.93	0.0291		DNA/RNA polymerases superfamily protein [Source:TAIR;Acc:AT1G49980]
AT1G50240	1.98	5.04	1.35	0.00264	TIO	Serine/threonine-protein kinase TIO [Source:UniProtKB/Swiss-Prot;Acc:Q2QAV0]
AT1G50250	121.76	72.77	-0.74	0.0381	FTSH1	ATP-dependent zinc metalloprotease FTSH 1, chloroplastic [Source:UniProtKB/Swiss-Prot;Acc:Q39102]
AT1G50290	10.44	3.54	-1.56	0.0302		unknown protein; Has 2 Blast hits to 2 proteins in 1 species: Archae - 0; Bacteria - 0; Metazoa - 0; Fungi - 0; Plants - 2; Viruses - 0; Other Eukaryotes - 0 (source: NCBI BLink). [Source:TAIR;Acc:AT1G50290]
AT1G50320	335.75	160.11	-1.07	0.000776	ATHX	Thioredoxin X, chloroplastic [Source:UniProtKB/Swiss-Prot;Acc:Q8LD49]
AT1G50350	0	0.85	+	0.0111		BEST Arabidopsis thaliana protein match is: RING/U-box superfamily protein (TAIR:AT3G19950.1); Has 37 Blast hits to 37 proteins in 10 species: Archae - 0; Bacteria - 0; Metazoa - 0; Fungi - 0; Plants - 37; Viruses - 0; Other Eukaryotes - 0 (source: /.../Link). [Source:TAIR;Acc:AT1G50350]
AT1G50732	88.2	32.36	-1.45	0.000776		unknown protein. [Source:TAIR;Acc:AT1G50732]
AT1G50900	458.47	201.22	-1.19	0.000776	LTD	Protein LHCP TRANSLOCATION DEFECT [Source:UniProtKB/Swiss-Prot;Acc:Q8VY88]
AT1G50920	36.37	64.19	0.82	0.0246		Nucleolar GTP-binding protein 1 [Source:UniProtKB/Swiss-Prot;Acc:Q9C6I8]
AT1G51055	0	1.11	+	0.000776		FBD-like domain family protein [Source:TAIR;Acc:AT1G51055]
AT1G51110	64.53	34.75	-0.89	0.0227	PAP12	Probable plastid-lipid-associated protein 12, chloroplastic [Source:UniProtKB/Swiss-Prot;Acc:Q8LAP6]
AT1G51200	280.65	162.49	-0.79	0.0239	SAP2	Zinc finger A20 and AN1 domain-containing stress-associated protein 2 [Source:UniProtKB/Swiss-Prot;Acc:Q8H0X0]
AT1G51355	6.67	1.52	-2.13	0.0274		unknown protein; FUNCTIONS IN: molecular_function unknown; INVOLVED IN: biological_process unknown; LOCATED IN: chloroplast; BEST Arabidopsis thaliana protein match is: unknown protein (TAIR:AT3G20898.1); Has 52 Blast hits to 52 proteins in 9 specie /.../hae - 0; Bacteria - 0; Metazoa - 2; Fungi - 0; Plants - 50; Viruses - 0; Other Eukaryotes - 0 (source: NCBI BLink). [Source:TAIR;Acc:AT1G51355]
AT1G51400	814.2	481.22	-0.76	0.0468		Photosystem II 5 kD protein [Source:TAIR;Acc:AT1G51400]
AT1G52150	11	22.18	1.01	0.00319	ATHB-15	Homeobox-leucine zipper protein ATHB-15 [Source:UniProtKB/Swiss-Prot;Acc:Q9ZU11]
AT1G52220	761.85	379.41	-1.01	0.00207	CURT1C	Protein CURVATURE THYLAKOID 1C, chloroplastic [Source:UniProtKB/Swiss-Prot;Acc:Q9M812]
AT1G52315	0.61	3.22	2.39	0.0325		Regulator of Vps4 activity in the MVB pathway protein [Source:TAIR;Acc:AT1G52315]
AT1G52340	32.07	14.45	-1.15	0.00483	ABA2	Xanthoxin dehydrogenase [Source:UniProtKB/Swiss-Prot;Acc:Q9C826]
AT1G52342	149.23	27.83	-2.42	0.000776		unknown protein; FUNCTIONS IN: molecular_function unknown; INVOLVED IN: biological_process unknown; LOCATED IN: cellular_component unknown; Has 30201 Blast hits to 17322 proteins in 780 species: Archae - 12; Bacteria - 1396; Metazoa - 17338; Fungi - /.../ Plants - 5037; Viruses - 0; Other Eukaryotes - 2996 (source: NCBI BLink). [Source:TAIR;Acc:AT1G52342]
AT1G52347	24.67	10.88	-1.18	0.0389		other RNA [Source:TAIR;Acc:AT1G52347]
AT1G52400	158.68	267.32	0.75	0.0395	BGLU18	Beta-D-glucopyranosyl abscisate beta-glucosidase [Source:UniProtKB/Swiss-Prot;Acc:Q9SE50]
AT1G52510	135.34	69.5	-0.96	0.00946		alpha/beta-Hydrolases superfamily protein [Source:TAIR;Acc:AT1G52510]
AT1G52720	67.47	35.92	-0.91	0.022		unknown protein; BEST Arabidopsis thaliana protein match is: unknown protein (TAIR:AT3G15630.1); Has 61 Blast hits to 61 proteins in 13 species: Archae - 0; Bacteria - 0; Metazoa - 0; Fungi - 0; Plants - 61; Viruses - 0; Other Eukaryotes - 0 (source /.../ BLink). [Source:TAIR;Acc:AT1G52720]
AT1G52740	258.13	145.97	-0.82	0.0188	HTA9	Probable histone H2A variant 3 [Source:UniProtKB/Swiss-Prot;Acc:Q9C944]
AT1G52770	24	11.09	-1.11	0.00535		Phototropic-responsive NPH3 family protein [Source:TAIR;Acc:AT1G52770]
AT1G52870	207.1	92.12	-1.17	0.000776		Peroxisomal membrane 22 kDa (Mpv17/PMP22) family protein [Source:TAIR;Acc:AT1G52870]
AT1G52930	22.9	43.4	0.92	0.0206		Ribosomal RNA processing Brix domain protein [Source:TAIR;Acc:AT1G52930]
AT1G53180	0.5	2.24	2.15	0.0399		unknown protein; FUNCTIONS IN: molecular_function unknown; INVOLVED IN: biological_process unknown; LOCATED IN: cellular_component unknown; EXPRESSED IN: 13 plant structures; EXPRESSED DURING: 6 growth stages; BEST Arabidopsis thaliana protein match /.../nknown protein (TAIR:AT3G15115.1); Has 58 Blast hits to 56 proteins in 22 species: Archae - 0; Bacteria - 0; Metazoa - 6; Fungi - 4; Plants - 29…
AT1G53210	241.35	124.92	-0.95	0.00769		sodium/calcium exchanger family protein / calcium-binding EF hand family protein [Source:TAIR;Acc:AT1G53210]
AT1G53520	77.77	37.63	-1.05	0.00724	FAP3	Fatty-acid-binding protein 3 [Source:UniProtKB/Swiss-Prot;Acc:Q9C8L2]
AT1G53560	43.24	21.27	-1.02	0.0299		Ribosomal protein L18ae family [Source:TAIR;Acc:AT1G53560]
AT1G53670	96.38	53.79	-0.84	0.0288	MSRB1	Peptide methionine sulfoxide reductase B1, chloroplastic [Source:UniProtKB/Swiss-Prot;Acc:Q9C8M2]
AT1G54010	1.14	14.15	3.63	0.000776	GLL23	Inactive GDSL esterase/lipase-like protein 23 [Source:UniProtKB/Swiss-Prot;Acc:Q8W4H8]
AT1G54035	59.05	25.08	-1.24	0.000776		pseudogene of epithiospecifier protein [Source:TAIR;Acc:AT1G54035]
AT1G54120	8.14	1.38	-2.56	0.0417		unknown protein; BEST Arabidopsis thaliana protein match is: unknown protein (TAIR:AT3G14060.1); Has 23 Blast hits to 23 proteins in 7 species: Archae - 0; Bacteria - 0; Metazoa - 0; Fungi - 0; Plants - 23; Viruses - 0; Other Eukaryotes - 0 (source: /.../BLink). [Source:TAIR;Acc:AT1G54120]
AT1G54500	596.74	218.1	-1.45	0.000776		Rubredoxin-like superfamily protein [Source:TAIR;Acc:AT1G54500]
AT1G54630	274.45	165.14	-0.73	0.0431	ACP3	Acyl carrier protein 3, chloroplastic [Source:UniProtKB/Swiss-Prot;Acc:P25702]
AT1G54780	558.73	330.69	-0.76	0.0419	TLP18.3	UPF0603 protein At1g54780, chloroplastic [Source:UniProtKB/Swiss-Prot;Acc:Q9ZVL6]
AT1G55040	1.26	3.56	1.5	0.0171		zinc finger (Ran-binding) family protein [Source:TAIR;Acc:AT1G55040]
AT1G55250	4.17	8.36	1	0.05	HUB2	E3 ubiquitin-protein ligase BRE1-like 2 [Source:UniProtKB/Swiss-Prot;Acc:Q9C895]
AT1G55325	4.31	7.37	0.77	0.0495	MED13	Mediator of RNA polymerase II transcription subunit 13 [Source:UniProtKB/Swiss-Prot;Acc:F4I096]
AT1G55330	482.87	174.74	-1.47	0.000776	AGP21	Arabinogalactan peptide 21 [Source:UniProtKB/Swiss-Prot;Acc:Q9C8A4]
AT1G55350	7.2	12.41	0.79	0.0332	DEK1	Calpain-type cysteine protease DEK1 [Source:UniProtKB/Swiss-Prot;Acc:Q8RVL2]
AT1G55480	226.98	116.11	-0.97	0.00632	ZKT	protein containing PDZ domain, a K-box domain, and a TPR region [Source:TAIR;Acc:AT1G55480]
AT1G55546	0.69	0	-	0.0482		unknown protein; FUNCTIONS IN: molecular_function unknown; INVOLVED IN: biological_process unknown; LOCATED IN: endomembrane system; BEST Arabidopsis thaliana protein match is: unknown protein (TAIR:AT3G13410.1); Has 30201 Blast hits to 17322 protei /.../780 species: Archae - 12; Bacteria - 1396; Metazoa - 17338; Fungi - 3422; Plants - 5037; Viruses - 0; Other Eukaryotes - 2996 (source: NCBI BLin…
AT1G55670	6802.09	2896.45	-1.23	0.00989	PSAG	Photosystem I reaction center subunit V, chloroplastic [Source:UniProtKB/Swiss-Prot;Acc:Q9S7N7]
AT1G55805	58.44	30.34	-0.95	0.0259	BOLA1	Protein BOLA1, chloroplastic [Source:UniProtKB/Swiss-Prot;Acc:Q682I1]
AT1G55870	2.73	6.38	1.22	0.0216	PARN	Poly(A)-specific ribonuclease PARN [Source:UniProtKB/Swiss-Prot;Acc:Q9LG26]
AT1G55910	46.62	24.3	-0.94	0.0181	ZIP11	Zinc transporter 11 [Source:UniProtKB/Swiss-Prot;Acc:Q94EG9]
AT1G55950	0	1.27	+	0.000776		DNA-binding storekeeper protein-related transcriptional regulator [Source:TAIR;Acc:AT1G55950]
AT1G56140	2.04	4.39	1.11	0.0332		Probable LRR receptor-like serine/threonine-protein kinase At1g56140 [Source:UniProtKB/Swiss-Prot;Acc:C0LGH3]
AT1G56145	1.15	3.74	1.7	0.00207		Leucine-rich repeat transmembrane protein kinase [Source:TAIR;Acc:AT1G56145]
AT1G56190	477.04	173.71	-1.46	0.000776		Phosphoglycerate kinase 2, chloroplastic [Source:UniProtKB/Swiss-Prot;Acc:P50318]
AT1G56430	12.39	28.55	1.2	0.00374	NAS4	Probable nicotianamine synthase 4 [Source:UniProtKB/Swiss-Prot;Acc:Q9C7X5]
AT1G56500	52.84	29.65	-0.83	0.022		haloacid dehalogenase-like hydrolase family protein [Source:TAIR;Acc:AT1G56500]
AT1G56650	0.75	5.22	2.81	0.0156	MYB75	Transcription factor MYB75 [Source:UniProtKB/Swiss-Prot;Acc:Q9FE25]
AT1G56670	6.45	2.25	-1.52	0.0375	LIP4	GDSL esterase/lipase LIP-4 [Source:UniProtKB/Swiss-Prot;Acc:Q9FXB6]
AT1G57750	2.16	0.27	-2.99	0.0223	CYP96A15	Alkane hydroxylase MAH1 [Source:UniProtKB/Swiss-Prot;Acc:Q9FVS9]
AT1G57770	48.39	23.67	-1.03	0.00374		FAD/NAD(P)-binding oxidoreductase family protein [Source:TAIR;Acc:AT1G57770]
AT1G58060	3.02	5.95	0.98	0.0223		RNA helicase family protein [Source:TAIR;Acc:AT1G58060]
AT1G58230	3.34	5.92	0.83	0.0335		binding [Source:TAIR;Acc:AT1G58230]
AT1G58235	25.55	11.84	-1.11	0.0138		unknown protein; Has 3 Blast hits to 3 proteins in 1 species: Archae - 0; Bacteria - 0; Metazoa - 0; Fungi - 0; Plants - 3; Viruses - 0; Other Eukaryotes - 0 (source: NCBI BLink). [Source:TAIR;Acc:AT1G58235]
AT1G58270	33.87	13.29	-1.35	0.000776	ZW9	TRAF-like family protein [Source:TAIR;Acc:AT1G58270]
AT1G58280	6.35	2.3	-1.47	0.0314		Phosphoglycerate mutase-like protein 2 [Source:UniProtKB/Swiss-Prot;Acc:F4IBB2]
AT1G58300	0	2.1	+	0.000776	HO4	Heme oxygenase 4, chloroplastic [Source:UniProtKB/Swiss-Prot;Acc:Q9LQC0]
AT1G58370	0.96	3.52	1.88	0.00535	RXF12	glycosyl hydrolase family 10 protein / carbohydrate-binding domain-containing protein [Source:TAIR;Acc:AT1G58370]
AT1G58380	28.73	53.15	0.89	0.0246	RPS2A	40S ribosomal protein S2-1 [Source:UniProtKB/Swiss-Prot;Acc:Q8L8Y0]
AT1G58430	3.16	0	-	0.000776	RXF26	GDSL esterase/lipase At1g58430 [Source:UniProtKB/Swiss-Prot;Acc:Q9C648]
AT1G58520	12.27	6.42	-0.93	0.0252	RXW8	CSC1-like protein RXW8 [Source:UniProtKB/Swiss-Prot;Acc:F4IBD7]
AT1G59540	2.37	5.94	1.33	0.00724	ZCF125	P-loop containing nucleoside triphosphate hydrolases superfamily protein [Source:TAIR;Acc:AT1G59540]
AT1G59840	42.49	22.91	-0.89	0.0353	CCB4	cofactor assembly of complex C [Source:TAIR;Acc:AT1G59840]
AT1G59890	4.36	7.74	0.83	0.0482	SNL5	Paired amphipathic helix protein Sin3-like 5 [Source:UniProtKB/Swiss-Prot;Acc:Q9XIE1]
AT1G59930	0	35.5	+	0.000776		MADS-box family protein [Source:TAIR;Acc:AT1G59930]
AT1G59970	16.9	8.45	-1	0.0288		Matrixin family protein [Source:TAIR;Acc:AT1G59970]
AT1G60060	4.62	10.61	1.2	0.0285		Serine/threonine-protein kinase WNK (With No Lysine)-related [Source:TAIR;Acc:AT1G60060]
AT1G60260	22.68	12.28	-0.89	0.0353	BGLU5	beta glucosidase 5 [Source:TAIR;Acc:AT1G60260]
AT1G60590	44.5	12.79	-1.8	0.000776		Pectin lyase-like superfamily protein [Source:TAIR;Acc:AT1G60590]
AT1G60640	4	15.48	1.95	0.000776		unknown protein; Has 42416 Blast hits to 22533 proteins in 1340 species: Archae - 32; Bacteria - 6461; Metazoa - 16431; Fungi - 3749; Plants - 1747; Viruses - 284; Other Eukaryotes - 13712 (source: NCBI BLink). [Source:TAIR;Acc:AT1G60640]
AT1G60870	98.49	56.53	-0.8	0.0293	MEE9	maternal effect embryo arrest 9 [Source:TAIR;Acc:AT1G60870]
AT1G60950	6840.6	2789.11	-1.29	0.00769	FD2	Ferredoxin-2, chloroplastic [Source:UniProtKB/Swiss-Prot;Acc:P16972]
AT1G61070	3.26	0	-	0.000776	PDF2.4	Defensin-like protein 5 [Source:UniProtKB/Swiss-Prot;Acc:Q9C947]
AT1G61140	3.01	5.46	0.86	0.0478	EDA16	SNF2 domain-containing protein / helicase domain-containing protein / zinc finger protein-related [Source:TAIR;Acc:AT1G61140]
AT1G61340	2.17	6.25	1.53	0.0419		F-box protein At1g61340 [Source:UniProtKB/Swiss-Prot;Acc:Q8GX77]
AT1G61610	0.37	1.47	1.99	0.0279		Putative G-type lectin S-receptor-like serine/threonine-protein kinase At1g61610 [Source:UniProtKB/Swiss-Prot;Acc:Q9SY89]
AT1G61640	3.65	7.59	1.06	0.0317		Protein kinase superfamily protein [Source:TAIR;Acc:AT1G61640]
AT1G61800	7.56	20.85	1.46	0.000776	GPT2	Glucose-6-phosphate/phosphate translocator 2, chloroplastic [Source:UniProtKB/Swiss-Prot;Acc:Q94B38]
AT1G61890	25.94	13.21	-0.97	0.0181		MATE efflux family protein [Source:TAIR;Acc:AT1G61890]
AT1G62290	0.76	2.55	1.74	0.0431	APA2	Aspartic proteinase A2 [Source:UniProtKB/Swiss-Prot;Acc:Q8VYL3]
AT1G62360	1.94	12.38	2.67	0.000776	STM	Homeobox protein SHOOT MERISTEMLESS [Source:UniProtKB/Swiss-Prot;Acc:Q38874]
AT1G62640	48.35	28.13	-0.78	0.0399	KAS III	3-oxoacyl-[acyl-carrier-protein] synthase III, chloroplastic [Source:UniProtKB/Swiss-Prot;Acc:P49243]
AT1G62940	0.69	0	-	0.000776	4CLL1	4-coumarate--CoA ligase-like 1 [Source:UniProtKB/Swiss-Prot;Acc:Q9LQ12]
AT1G63020	0.93	2.34	1.33	0.0192	NRPD1	DNA-directed RNA polymerase IV subunit 1 [Source:UniProtKB/Swiss-Prot;Acc:Q9LQ02]
AT1G63040	0	1.49	+	0.000776		a pseudogene member of the DREB subfamily A-4 of ERF/AP2 transcription factor family. The translated product contains one AP2 domain. There are 17 members in this subfamily including TINY. [Source:TAIR;Acc:AT1G63040]
AT1G63100	4.48	10.14	1.18	0.0119	SCL28	Scarecrow-like protein 28 [Source:UniProtKB/Swiss-Prot;Acc:Q9CAN3]
AT1G63540	0	2.19	+	0.000776		hydroxyproline-rich glycoprotein family protein [Source:TAIR;Acc:AT1G63540]
AT1G63710	4.66	0.98	-2.26	0.00632	CYP86A7	Cytochrome P450 86A7 [Source:UniProtKB/Swiss-Prot;Acc:Q9CAD6]
AT1G63810	3.65	9.09	1.32	0.000776		CONTAINS InterPro DOMAIN/s: Nrap protein (InterPro:IPR005554); Has 396 Blast hits to 382 proteins in 182 species: Archae - 3; Bacteria - 2; Metazoa - 142; Fungi - 146; Plants - 43; Viruses - 0; Other Eukaryotes - 60 (source: NCBI BLink). [Source:TAIR;Acc:AT1G63810]
AT1G63860	0.99	3.22	1.71	0.00677		Disease resistance protein (TIR-NBS-LRR class) family [Source:TAIR;Acc:AT1G63860]
AT1G63970	174.14	97.35	-0.84	0.0192	ISPF	2-C-methyl-D-erythritol 2,4-cyclodiphosphate synthase, chloroplastic [Source:UniProtKB/Swiss-Prot;Acc:Q9CAK8]
AT1G64150	71.31	37.41	-0.93	0.0134		GDT1-like protein 1, chloroplastic [Source:UniProtKB/Swiss-Prot;Acc:Q94AX5]
AT1G64170	1.01	2.68	1.41	0.0455	CHX16	Cation/H(+) antiporter 16 [Source:UniProtKB/Swiss-Prot;Acc:Q1HDT3]
AT1G64230	312.03	184.63	-0.76	0.0343	UBC28	Ubiquitin-conjugating enzyme E2 28 [Source:UniProtKB/Swiss-Prot;Acc:Q94F47]
AT1G64355	103.04	49.47	-1.06	0.00264		unknown protein; FUNCTIONS IN: molecular_function unknown; INVOLVED IN: biological_process unknown; LOCATED IN: chloroplast; EXPRESSED IN: 23 plant structures; EXPRESSED DURING: 13 growth stages; CONTAINS InterPro DOMAIN/s: Protein of unknown functi /.../3593 (InterPro:IPR021995); Has 301 Blast hits to 301 proteins in 96 species: Archae - 0; Bacteria - 143; Metazoa - 0; Fungi - 0; Plants - 44; Vi…
AT1G64360	12.91	4.02	-1.68	0.0331		unknown protein; Has 6 Blast hits to 6 proteins in 2 species: Archae - 0; Bacteria - 0; Metazoa - 0; Fungi - 0; Plants - 6; Viruses - 0; Other Eukaryotes - 0 (source: NCBI BLink). [Source:TAIR;Acc:AT1G64360]
AT1G64370	327.22	147.78	-1.15	0.000776		unknown protein; Has 773 Blast hits to 375 proteins in 118 species: Archae - 0; Bacteria - 97; Metazoa - 421; Fungi - 108; Plants - 31; Viruses - 0; Other Eukaryotes - 116 (source: NCBI BLink). [Source:TAIR;Acc:AT1G64370]
AT1G64490	6.85	19.18	1.49	0.0216		DEK, chromatin associated protein [Source:TAIR;Acc:AT1G64490]
AT1G64500	42.23	11.97	-1.82	0.000776		Glutaredoxin family protein [Source:TAIR;Acc:AT1G64500]
AT1G64510	961.65	437.49	-1.14	0.000776	RPS6	30S ribosomal protein S6 alpha, chloroplastic [Source:UniProtKB/Swiss-Prot;Acc:Q8VY91]
AT1G64660	12.96	6.34	-1.03	0.0328	MGL	Methionine gamma-lyase [Source:UniProtKB/Swiss-Prot;Acc:Q9SGU9]
AT1G64680	140.59	73.58	-0.93	0.00677		unknown protein; BEST Arabidopsis thaliana protein match is: unknown protein (TAIR:AT1G03055.1); Has 146 Blast hits to 146 proteins in 26 species: Archae - 0; Bacteria - 6; Metazoa - 0; Fungi - 0; Plants - 125; Viruses - 0; Other Eukaryotes - 15 (so /.../NCBI BLink). [Source:TAIR;Acc:AT1G64680]
AT1G64770	218.3	70.97	-1.62	0.000776	PNSB2	Photosynthetic NDH subunit of subcomplex B 2, chloroplastic [Source:UniProtKB/Swiss-Prot;Acc:Q94AQ8]
AT1G64790	9.9	18.81	0.93	0.00431	ILA	ILITYHIA [Source:TAIR;Acc:AT1G64790]
AT1G64980	82.72	38.51	-1.1	0.00145	CDI	Protein CDI [Source:UniProtKB/Swiss-Prot;Acc:Q9XIP8]
AT1G65060	27.59	14.86	-0.89	0.023	4CL3	4-coumarate--CoA ligase 3 [Source:UniProtKB/Swiss-Prot;Acc:Q9S777]
AT1G65190	42.89	22.54	-0.93	0.0126		Protein kinase superfamily protein [Source:TAIR;Acc:AT1G65190]
AT1G65230	158.11	65.39	-1.27	0.000776		Uncharacterized conserved protein (DUF2358) [Source:TAIR;Acc:AT1G65230]
AT1G65450	10.02	3.51	-1.51	0.00677		HXXXD-type acyl-transferase family protein [Source:TAIR;Acc:AT1G65450]
AT1G65484	0	0.95	+	0.0293		unknown protein; FUNCTIONS IN: molecular_function unknown; INVOLVED IN: biological_process unknown; LOCATED IN: endomembrane system; Has 30201 Blast hits to 17322 proteins in 780 species: Archae - 12; Bacteria - 1396; Metazoa - 17338; Fungi - 3422; /.../ - 5037; Viruses - 0; Other Eukaryotes - 2996 (source: NCBI BLink). [Source:TAIR;Acc:AT1G65484]
AT1G65490	134.21	45.56	-1.56	0.000776		unknown protein; FUNCTIONS IN: molecular_function unknown; INVOLVED IN: biological_process unknown; LOCATED IN: endomembrane system; EXPRESSED IN: 22 plant structures; EXPRESSED DURING: 13 growth stages; BEST Arabidopsis thaliana protein match is: u /.../ protein (TAIR:AT1G65486.1); Has 23 Blast hits to 23 proteins in 2 species: Archae - 0; Bacteria - 0; Metazoa - 0; Fungi - 0; Plants - 23; Virus…
AT1G65720	276.73	163.81	-0.76	0.0383		unknown protein; FUNCTIONS IN: molecular_function unknown; INVOLVED IN: biological_process unknown; LOCATED IN: endomembrane system; EXPRESSED IN: 24 plant structures; EXPRESSED DURING: 15 growth stages; Has 44 Blast hits to 44 proteins in 14 specie /.../hae - 0; Bacteria - 0; Metazoa - 0; Fungi - 0; Plants - 44; Viruses - 0; Other Eukaryotes - 0 (source: NCBI BLink). [Source:TAIR;Acc:AT1G65720]
AT1G65870	22.43	7.38	-1.6	0.0178	DIR21	Dirigent protein 21 [Source:UniProtKB/Swiss-Prot;Acc:Q9SS03]
AT1G66100	96.32	47.7	-1.01	0.00902		Probable thionin-2.4 [Source:UniProtKB/Swiss-Prot;Acc:Q9C8D6]
AT1G66130	36.31	16.54	-1.13	0.00145		NAD(P)-binding Rossmann-fold superfamily protein [Source:TAIR;Acc:AT1G66130]
AT1G66140	33.4	11.96	-1.48	0.000776	ZFP4	Zinc finger protein 4 [Source:UniProtKB/Swiss-Prot;Acc:Q39263]
AT1G66190	13.52	4.24	-1.67	0.00264		unknown protein; BEST Arabidopsis thaliana protein match is: unknown protein (TAIR:AT5G37550.1); Has 30 Blast hits to 30 proteins in 10 species: Archae - 0; Bacteria - 0; Metazoa - 0; Fungi - 7; Plants - 19; Viruses - 0; Other Eukaryotes - 4 (source /.../ BLink). [Source:TAIR;Acc:AT1G66190]
AT1G66350	27.19	10.88	-1.32	0.000776	RGL1	DELLA protein RGL1 [Source:UniProtKB/Swiss-Prot;Acc:Q9C8Y3]
AT1G66725	16.66	2.42	-2.78	0.0107	MIR163	MIR163; miRNA [Source:TAIR;Acc:AT1G66725]
AT1G66760	0.41	2.61	2.66	0.0178		MATE efflux family protein [Source:TAIR;Acc:AT1G66760]
AT1G66850	1.46	0	-	0.000776		Bifunctional inhibitor/lipid-transfer protein/seed storage 2S albumin superfamily protein [Source:TAIR;Acc:AT1G66850]
AT1G66920	2.55	7.76	1.61	0.00207		Protein kinase superfamily protein [Source:TAIR;Acc:AT1G66920]
AT1G66970	176.99	94	-0.91	0.0122	GDPDL1	Glycerophosphodiester phosphodiesterase GDPDL1 [Source:UniProtKB/Swiss-Prot;Acc:Q7Y208]
AT1G67105	1.48	139.03	6.56	0.000776		other RNA [Source:TAIR;Acc:AT1G67105]
AT1G67120	0.95	2.76	1.54	0.000776		ATPases;nucleotide binding;ATP binding;nucleoside-triphosphatases;transcription factor binding [Source:TAIR;Acc:AT1G67120]
AT1G67195	70.32	26.44	-1.41	0.000776	MIR414	MIR414 (MICRORNA 414) [Source:TAIR;Acc:AT1G67195]
AT1G67500	1.31	2.67	1.03	0.0343	REV3	DNA polymerase zeta catalytic subunit [Source:UniProtKB/Swiss-Prot;Acc:Q766Z3]
AT1G67700	520.78	240.62	-1.11	0.00145	HHL1	Protein HHL1, chloroplastic [Source:UniProtKB/Swiss-Prot;Acc:Q8LDL0]
AT1G67740	1932.39	998.76	-0.95	0.0195	PSBY	Photosystem II core complex proteins psbY, chloroplastic [Source:UniProtKB/Swiss-Prot;Acc:O49347]
AT1G67760	1.34	13.68	3.35	0.00769		TCP-1/cpn60 chaperonin family protein [Source:TAIR;Acc:AT1G67760]
AT1G67860	173.98	84.55	-1.04	0.00535		unknown protein; BEST Arabidopsis thaliana protein match is: unknown protein (TAIR:AT1G67865.1); Has 13 Blast hits to 13 proteins in 2 species: Archae - 0; Bacteria - 0; Metazoa - 0; Fungi - 0; Plants - 13; Viruses - 0; Other Eukaryotes - 0 (source: /.../BLink). [Source:TAIR;Acc:AT1G67860]
AT1G67865	757.6	146.48	-2.37	0.000776		unknown protein; BEST Arabidopsis thaliana protein match is: unknown protein (TAIR:AT1G67860.1); Has 13 Blast hits to 13 proteins in 2 species: Archae - 0; Bacteria - 0; Metazoa - 0; Fungi - 0; Plants - 13; Viruses - 0; Other Eukaryotes - 0 (source: /.../BLink). [Source:TAIR;Acc:AT1G67865]
AT1G67870	283.36	102.1	-1.47	0.000776		glycine-rich protein [Source:TAIR;Acc:AT1G67870]
AT1G67910	16.26	6.29	-1.37	0.0335		unknown protein; FUNCTIONS IN: molecular_function unknown; INVOLVED IN: biological_process unknown; LOCATED IN: chloroplast; EXPRESSED IN: 21 plant structures; EXPRESSED DURING: 12 growth stages; BEST Arabidopsis thaliana protein match is: unknown p /.../ (TAIR:AT1G24577.1); Has 167 Blast hits to 167 proteins in 19 species: Archae - 0; Bacteria - 0; Metazoa - 0; Fungi - 0; Plants - 167; Viruses -…
AT1G68238	47.19	11.12	-2.09	0.00724		unknown protein; FUNCTIONS IN: molecular_function unknown; INVOLVED IN: biological_process unknown; LOCATED IN: endomembrane system; Has 30201 Blast hits to 17322 proteins in 780 species: Archae - 12; Bacteria - 1396; Metazoa - 17338; Fungi - 3422; /.../ - 5037; Viruses - 0; Other Eukaryotes - 2996 (source: NCBI BLink). [Source:TAIR;Acc:AT1G68238]
AT1G68440	30.56	16.9	-0.85	0.0466		unknown protein; BEST Arabidopsis thaliana protein match is: unknown protein (TAIR:AT1G25400.2); Has 86 Blast hits to 86 proteins in 29 species: Archae - 0; Bacteria - 6; Metazoa - 27; Fungi - 11; Plants - 24; Viruses - 0; Other Eukaryotes - 18 (sou /.../CBI BLink). [Source:TAIR;Acc:AT1G68440]
AT1G68500	19.54	4.93	-1.99	0.0138		unknown protein; BEST Arabidopsis thaliana protein match is: unknown protein (TAIR:AT1G25422.1); Has 16 Blast hits to 16 proteins in 6 species: Archae - 0; Bacteria - 0; Metazoa - 0; Fungi - 0; Plants - 16; Viruses - 0; Other Eukaryotes - 0 (source: /.../BLink). [Source:TAIR;Acc:AT1G68500]
AT1G68520	180	107.21	-0.75	0.0397	COL6	Zinc finger protein CONSTANS-LIKE 6 [Source:UniProtKB/Swiss-Prot;Acc:Q8LG76]
AT1G68550	8.7	18.44	1.08	0.00632	ERF118	Ethylene-responsive transcription factor ERF118 [Source:UniProtKB/Swiss-Prot;Acc:Q9CA27]
AT1G68590	1204.26	609.04	-0.98	0.00724		30S ribosomal protein 3-1, chloroplastic [Source:UniProtKB/Swiss-Prot;Acc:Q9SX22]
AT1G68640	0.59	3.08	2.37	0.00813	PAN	Transcription factor PERIANTHIA [Source:UniProtKB/Swiss-Prot;Acc:Q9SX27]
AT1G68660	187.38	77.86	-1.27	0.000776		Ribosomal protein L12/ ATP-dependent Clp protease adaptor protein ClpS family protein [Source:TAIR;Acc:AT1G68660]
AT1G68780	18.29	10.14	-0.85	0.0492		RNI-like superfamily protein [Source:TAIR;Acc:AT1G68780]
AT1G68790	4.75	11.55	1.28	0.000776	CRWN3	Protein CROWDED NUCLEI 3 [Source:UniProtKB/Swiss-Prot;Acc:Q9CA42]
AT1G68800	0	1.41	+	0.000776	TCP12	Transcription factor TCP12 [Source:UniProtKB/Swiss-Prot;Acc:A0AQW4]
AT1G68840	25.95	10.82	-1.26	0.00264	RAV2	AP2/ERF and B3 domain-containing transcription repressor RAV2 [Source:UniProtKB/Swiss-Prot;Acc:P82280]
AT1G68990	3.33	7.33	1.14	0.0262	RPOT1	DNA-directed RNA polymerase 1, mitochondrial [Source:UniProtKB/Swiss-Prot;Acc:P92969]
AT1G69120	4.78	1.29	-1.89	0.0259	AP1	Floral homeotic protein APETALA 1 [Source:UniProtKB/Swiss-Prot;Acc:P35631]
AT1G69310	5.43	19.94	1.88	0.000776	WRKY57	Probable WRKY transcription factor 57 [Source:UniProtKB/Swiss-Prot;Acc:Q9C983]
AT1G69780	6.15	13.35	1.12	0.0233	ATHB-13	Homeobox-leucine zipper protein ATHB-13 [Source:UniProtKB/Swiss-Prot;Acc:Q8LC03]
AT1G69880	0	4.13	+	0.000776	TRX8	Thioredoxin H8 [Source:UniProtKB/Swiss-Prot;Acc:Q9CAS1]
AT1G69890	16.29	8.31	-0.97	0.044		Protein of unknown function (DUF569) [Source:TAIR;Acc:AT1G69890]
AT1G70000	16.71	6.79	-1.3	0.00724		myb-like transcription factor family protein [Source:TAIR;Acc:AT1G70000]
AT1G70060	3.94	7.08	0.85	0.0437	SNL4	Paired amphipathic helix protein Sin3-like 4 [Source:UniProtKB/Swiss-Prot;Acc:O04539]
AT1G70090	37.84	17.66	-1.1	0.00319	GATL9	Probable galacturonosyltransferase-like 9 [Source:UniProtKB/Swiss-Prot;Acc:O04536]
AT1G70185	0	1.09	+	0.0122		other RNA [Source:TAIR;Acc:AT1G70185]
AT1G70320	8.59	17.08	0.99	0.00319	UPL2	E3 ubiquitin-protein ligase UPL2 [Source:UniProtKB/Swiss-Prot;Acc:Q8H0T4]
AT1G70370	131.83	69.34	-0.93	0.00677	JP650	Probable polygalacturonase non-catalytic subunit JP650 [Source:UniProtKB/Swiss-Prot;Acc:P92990]
AT1G70410	176.58	105.53	-0.74	0.0402	BCA4	Beta carbonic anhydrase 4 [Source:UniProtKB/Swiss-Prot;Acc:Q94CE4]
AT1G70490	425.36	231.08	-0.88	0.00902	ARF2-A	ADP-ribosylation factor 2-B [Source:UniProtKB/Swiss-Prot;Acc:P0DH91]
AT1G70700	103.66	26.81	-1.95	0.000776	TIFY7	Protein TIFY 7 [Source:UniProtKB/Swiss-Prot;Acc:Q8W4J8]
AT1G70760	508.79	171.56	-1.57	0.00145	ndhL	NAD(P)H-quinone oxidoreductase subunit L, chloroplastic [Source:UniProtKB/Swiss-Prot;Acc:Q9CAC5]
AT1G70782	288.95	119.81	-1.27	0.000776	CPuORF28	conserved peptide upstream open reading frame 28 [Source:TAIR;Acc:AT1G70782]
AT1G70900	55.04	32.14	-0.78	0.0475		unknown protein; BEST Arabidopsis thaliana protein match is: unknown protein (TAIR:AT1G23110.4); Has 57 Blast hits to 57 proteins in 14 species: Archae - 0; Bacteria - 0; Metazoa - 0; Fungi - 0; Plants - 57; Viruses - 0; Other Eukaryotes - 0 (source /.../ BLink). [Source:TAIR;Acc:AT1G70900]
AT1G71010	6.85	12.94	0.92	0.0138	FAB1C	Putative 1-phosphatidylinositol-3-phosphate 5-kinase FAB1C [Source:UniProtKB/Swiss-Prot;Acc:Q9SSJ8]
AT1G71080	16.48	29.5	0.84	0.041		RNA polymerase II transcription elongation factor [Source:TAIR;Acc:AT1G71080]
AT1G71480	57.45	32.08	-0.84	0.0415		Nuclear transport factor 2 (NTF2) family protein [Source:TAIR;Acc:AT1G71480]
AT1G71500	522.06	196.33	-1.41	0.000776		Rieske (2Fe-2S) domain-containing protein [Source:TAIR;Acc:AT1G71500]
AT1G71520	0	0.71	+	0.000776	ERF020	Ethylene-responsive transcription factor ERF020 [Source:UniProtKB/Swiss-Prot;Acc:Q9C9I8]
AT1G71695	150.74	90.07	-0.74	0.0363	PER12	Peroxidase 12 [Source:UniProtKB/Swiss-Prot;Acc:Q96520]
AT1G71920	0	4.33	+	0.000776	HISN6B	Histidinol-phosphate aminotransferase 2, chloroplastic [Source:UniProtKB/Swiss-Prot;Acc:P0DI07]
AT1G72020	519.37	298.92	-0.8	0.0285		unknown protein; Has 52 Blast hits to 52 proteins in 18 species: Archae - 0; Bacteria - 0; Metazoa - 0; Fungi - 0; Plants - 52; Viruses - 0; Other Eukaryotes - 0 (source: NCBI BLink). [Source:TAIR;Acc:AT1G72020]
AT1G72030	157.92	39.67	-1.99	0.00207		Acyl-CoA N-acyltransferases (NAT) superfamily protein [Source:TAIR;Acc:AT1G72030]
AT1G72250	2.06	4.32	1.07	0.0348		Di-glucose binding protein with Kinesin motor domain [Source:TAIR;Acc:AT1G72250]
AT1G72330	10.57	21.78	1.04	0.00946	ALAAT2	Alanine aminotransferase 2, mitochondrial [Source:UniProtKB/Swiss-Prot;Acc:Q9LDV4]
AT1G72430	92.22	48.13	-0.94	0.0174		SAUR-like auxin-responsive protein family [Source:TAIR;Acc:AT1G72430]
AT1G72440	5.25	13.99	1.41	0.000776	EDA25	CCAAT-binding factor [Source:TAIR;Acc:AT1G72440]
AT1G72450	59.6	25.07	-1.25	0.000776	TIFY11B	Protein TIFY 11B [Source:UniProtKB/Swiss-Prot;Acc:Q9C9E3]
AT1G72610	5833.63	2571.77	-1.18	0.0146	GLP1	Germin-like protein subfamily 3 member 1 [Source:UniProtKB/Swiss-Prot;Acc:P94040]
AT1G72645	52.11	16.75	-1.64	0.000776		unknown protein; FUNCTIONS IN: molecular_function unknown; INVOLVED IN: biological_process unknown; LOCATED IN: endomembrane system; Has 35333 Blast hits to 34131 proteins in 2444 species: Archae - 798; Bacteria - 22429; Metazoa - 974; Fungi - 991; /.../ - 531; Viruses - 0; Other Eukaryotes - 9610 (source: NCBI BLink). [Source:TAIR;Acc:AT1G72645]
AT1G72830	1.92	6.98	1.86	0.00264	NFYA3	Nuclear transcription factor Y subunit A-3 [Source:UniProtKB/Swiss-Prot;Acc:Q93ZH2]
AT1G72910	23.78	8.46	-1.49	0.000776		Toll-Interleukin-Resistance (TIR) domain-containing protein [Source:TAIR;Acc:AT1G72910]
AT1G72930	210.11	79.37	-1.4	0.000776	TIR	Toll/interleukin-1 receptor-like protein [Source:UniProtKB/Swiss-Prot;Acc:Q9SSN3]
AT1G73060	173.74	75.2	-1.21	0.000776	LPA3	Protein LOW PSII ACCUMULATION 3, chloroplastic [Source:UniProtKB/Swiss-Prot;Acc:Q8H0W0]
AT1G73260	7.98	17.59	1.14	0.0424	ATKTI1	kunitz trypsin inhibitor 1 [Source:TAIR;Acc:AT1G73260]
AT1G73325	6.26	0.98	-2.67	0.034		Kunitz family trypsin and protease inhibitor protein [Source:TAIR;Acc:AT1G73325]
AT1G73480	2.67	6.29	1.24	0.0302		alpha/beta-Hydrolases superfamily protein [Source:TAIR;Acc:AT1G73480]
AT1G73500	32.73	11.52	-1.51	0.000776	MKK9	Mitogen-activated protein kinase kinase 9 [Source:UniProtKB/Swiss-Prot;Acc:Q9FX43]
AT1G73530	119.84	64.28	-0.9	0.0149		RNA-binding (RRM/RBD/RNP motifs) family protein [Source:TAIR;Acc:AT1G73530]
AT1G73540	15.25	6.83	-1.16	0.0397	NUDT21	Nudix hydrolase 21, chloroplastic [Source:UniProtKB/Swiss-Prot;Acc:Q8VY81]
AT1G73590	5.35	13.29	1.31	0.000776	PIN1	Auxin efflux carrier component 1 [Source:UniProtKB/Swiss-Prot;Acc:Q9C6B8]
AT1G73620	9.54	22.12	1.21	0.0163		Pathogenesis-related thaumatin superfamily protein [Source:TAIR;Acc:AT1G73620]
AT1G73650	42.05	23.29	-0.85	0.0397		Protein of unknown function (DUF1295) [Source:TAIR;Acc:AT1G73650]
AT1G73655	459.43	178.93	-1.36	0.000776	FKBP17-3	Peptidyl-prolyl cis-trans isomerase FKBP17-3, chloroplastic [Source:UniProtKB/Swiss-Prot;Acc:Q8LB65]
AT1G73805	3.61	16.73	2.21	0.000776	SARD1	Protein SAR DEFICIENT 1 [Source:UniProtKB/Swiss-Prot;Acc:Q9C9T2]
AT1G73870	2.02	6.59	1.7	0.0146	COL7	Zinc finger protein CONSTANS-LIKE 7 [Source:UniProtKB/Swiss-Prot;Acc:Q9C9A9]
AT1G73885	840.41	395.86	-1.09	0.00145		unknown protein; FUNCTIONS IN: molecular_function unknown; INVOLVED IN: biological_process unknown; LOCATED IN: chloroplast thylakoid membrane, chloroplast; Has 37 Blast hits to 37 proteins in 13 species: Archae - 0; Bacteria - 0; Metazoa - 0; Fungi /.../Plants - 37; Viruses - 0; Other Eukaryotes - 0 (source: NCBI BLink). [Source:TAIR;Acc:AT1G73885]
AT1G74070	87.73	35.49	-1.31	0.000776	CYP26-2	Peptidyl-prolyl cis-trans isomerase CYP26-2, chloroplastic [Source:UniProtKB/Swiss-Prot;Acc:F4HTT6]
AT1G74710	4.61	10.32	1.16	0.0198	ICS1	Isochorismate synthase 1, chloroplastic [Source:UniProtKB/Swiss-Prot;Acc:Q9S7H8]
AT1G74730	549.82	270.71	-1.02	0.00374		Protein of unknown function (DUF1118) [Source:TAIR;Acc:AT1G74730]
AT1G74880	215.19	106.94	-1.01	0.00483	ndhO	NAD(P)H-quinone oxidoreductase subunit O, chloroplastic [Source:UniProtKB/Swiss-Prot;Acc:Q9S829]
AT1G74910	98.71	56.86	-0.8	0.0288		ADP-glucose pyrophosphorylase family protein [Source:TAIR;Acc:AT1G74910]
AT1G74929	69.56	0	-	0.0482		unknown protein; Has 30201 Blast hits to 17322 proteins in 780 species: Archae - 12; Bacteria - 1396; Metazoa - 17338; Fungi - 3422; Plants - 5037; Viruses - 0; Other Eukaryotes - 2996 (source: NCBI BLink). [Source:TAIR;Acc:AT1G74929]
AT1G74930	27.43	1.31	-4.39	0.000776	ERF018	Ethylene-responsive transcription factor ERF018 [Source:UniProtKB/Swiss-Prot;Acc:Q9S7L5]
AT1G74970	794.42	299.1	-1.41	0.000776	RPS9	30S ribosomal protein S9, chloroplastic [Source:UniProtKB/Swiss-Prot;Acc:Q9XJ27]
AT1G75030	12.67	2.81	-2.18	0.00677	ATLP-3	thaumatin-like protein 3 [Source:TAIR;Acc:AT1G75030]
AT1G75040	93.54	39.89	-1.23	0.00145	PR5	Pathogenesis-related protein 5 [Source:UniProtKB/Swiss-Prot;Acc:P28493]
AT1G75120	1.51	5.14	1.77	0.0195	RRA1	Nucleotide-diphospho-sugar transferase family protein [Source:TAIR;Acc:AT1G75120]
AT1G75150	1.04	2.93	1.49	0.0188		unknown protein; Has 38228 Blast hits to 24529 proteins in 1168 species: Archae - 169; Bacteria - 4103; Metazoa - 14594; Fungi - 5866; Plants - 1861; Viruses - 317; Other Eukaryotes - 11318 (source: NCBI BLink). [Source:TAIR;Acc:AT1G75150]
AT1G75240	14.37	28.14	0.97	0.0142	ZHD5	Zinc-finger homeodomain protein 5 [Source:UniProtKB/Swiss-Prot;Acc:Q9FRL5]
AT1G75310	1.72	3.48	1.01	0.0463	AUL1	auxin-like 1 protein [Source:TAIR;Acc:AT1G75310]
AT1G75350	866.5	504.79	-0.78	0.034	RPL31	50S ribosomal protein L31, chloroplastic [Source:UniProtKB/Swiss-Prot;Acc:Q9FWS4]
AT1G75460	211.12	68.58	-1.62	0.000776		ATP-dependent protease La (LON) domain protein [Source:TAIR;Acc:AT1G75460]
AT1G75580	3.61	11.08	1.62	0.035		SAUR-like auxin-responsive protein family [Source:TAIR;Acc:AT1G75580]
AT1G75630	207.32	123.41	-0.75	0.0331	VHA-C4	V-type proton ATPase subunit c4 [Source:UniProtKB/Swiss-Prot;Acc:P59229]
AT1G75690	371.3	166.86	-1.15	0.000776	LQY1	Protein disulfide-isomerase LQY1, chloroplastic [Source:UniProtKB/Swiss-Prot;Acc:Q8GSJ6]
AT1G75750	342.51	594.36	0.8	0.0288	GASA1	Gibberellin-regulated protein 1 [Source:UniProtKB/Swiss-Prot;Acc:P46689]
AT1G75810	27.72	12.6	-1.14	0.0267		unknown protein; FUNCTIONS IN: molecular_function unknown; INVOLVED IN: biological_process unknown; LOCATED IN: endomembrane system; EXPRESSED IN: 24 plant structures; EXPRESSED DURING: 15 growth stages; Has 13 Blast hits to 13 proteins in 5 species /.../ae - 0; Bacteria - 0; Metazoa - 0; Fungi - 0; Plants - 13; Viruses - 0; Other Eukaryotes - 0 (source: NCBI BLink). [Source:TAIR;Acc:AT1G75810]
AT1G75860	9.29	19.1	1.04	0.0325		unknown protein; BEST Arabidopsis thaliana protein match is: unknown protein (TAIR:AT1G20100.1); Has 258 Blast hits to 235 proteins in 58 species: Archae - 0; Bacteria - 4; Metazoa - 59; Fungi - 16; Plants - 90; Viruses - 0; Other Eukaryotes - 89 (s /.../ NCBI BLink). [Source:TAIR;Acc:AT1G75860]
AT1G75960	7.59	2.57	-1.56	0.00632	AAE8	Probable acyl-activating enzyme 8 [Source:UniProtKB/Swiss-Prot;Acc:Q9LQS1]
AT1G76020	52.43	27.54	-0.93	0.0265		Thioredoxin superfamily protein [Source:TAIR;Acc:AT1G76020]
AT1G76080	278.11	123.19	-1.17	0.000776	CDSP32	Thioredoxin-like protein CDSP32, chloroplastic [Source:UniProtKB/Swiss-Prot;Acc:Q9SGS4]
AT1G76100	387.46	190.14	-1.03	0.00264	PETE	Plastocyanin minor isoform, chloroplastic [Source:UniProtKB/Swiss-Prot;Acc:P11490]
AT1G76450	145.51	78.11	-0.9	0.034	PPD3	PsbP domain-containing protein 3, chloroplastic [Source:UniProtKB/Swiss-Prot;Acc:Q9S720]
AT1G76490	139.37	82.69	-0.75	0.0405	HMG1	hydroxy methylglutaryl CoA reductase 1 [Source:TAIR;Acc:AT1G76490]
AT1G76520	37.66	21.29	-0.82	0.0356		Auxin efflux carrier family protein [Source:TAIR;Acc:AT1G76520]
AT1G76570	14.62	6.88	-1.09	0.035		Chlorophyll A-B binding family protein [Source:TAIR;Acc:AT1G76570]
AT1G76580	3.55	6.52	0.88	0.0478	SPL16	Squamosa promoter-binding-like protein 16 [Source:UniProtKB/Swiss-Prot;Acc:Q700C2]
AT1G76820	0.09	0.75	3.05	0.035		eukaryotic translation initiation factor 2 (eIF-2) family protein [Source:TAIR;Acc:AT1G76820]
AT1G76930	14.96	118.26	2.98	0.000776	ATEXT4	extensin 4 [Source:TAIR;Acc:AT1G76930]
AT1G76955	20.81	8	-1.38	0.0256		Expressed protein [Source:TAIR;Acc:AT1G76955]
AT1G77030	4.64	12.98	1.48	0.000776	RH29	Putative DEAD-box ATP-dependent RNA helicase 29 [Source:UniProtKB/Swiss-Prot;Acc:O49289]
AT1G77090	67.06	33.49	-1	0.00813	PPD4	PsbP domain-containing protein 4, chloroplastic [Source:UniProtKB/Swiss-Prot;Acc:O49292]
AT1G77210	6.1	2.45	-1.31	0.0265	STP14	Sugar transport protein 14 [Source:UniProtKB/Swiss-Prot;Acc:Q8GW61]
AT1G77320	0.91	2.95	1.69	0.00946	MEI1	transcription coactivators [Source:TAIR;Acc:AT1G77320]
AT1G77490	142.45	50.75	-1.49	0.000776	APXT	L-ascorbate peroxidase T, chloroplastic [Source:UniProtKB/Swiss-Prot;Acc:Q42593]
AT1G77550	5.34	11.7	1.13	0.00483		tubulin-tyrosine ligases;tubulin-tyrosine ligases [Source:TAIR;Acc:AT1G77550]
AT1G77760	10.24	18.41	0.85	0.0323	NIA1	Nitrate reductase [NADH] 1 [Source:UniProtKB/Swiss-Prot;Acc:P11832]
AT1G77920	5.1	10.44	1.03	0.0282	TGA7	Transcription factor TGA7 [Source:UniProtKB/Swiss-Prot;Acc:Q93ZE2]
AT1G78040	924.28	516.68	-0.84	0.0233		Pollen Ole e 1 allergen and extensin family protein [Source:TAIR;Acc:AT1G78040]
AT1G78180	29.7	16.61	-0.84	0.0492		Probable mitochondrial adenine nucleotide transporter BTL2 [Source:UniProtKB/Swiss-Prot;Acc:Q9C9R4]
AT1G78206	0	48.36	+	0.00207	MIR775A	MIR775a; miRNA [Source:TAIR;Acc:AT1G78206]
AT1G78230	14.36	5.82	-1.3	0.00145		Outer arm dynein light chain 1 protein [Source:TAIR;Acc:AT1G78230]
AT1G78450	54.76	10.91	-2.33	0.000776		SOUL heme-binding family protein [Source:TAIR;Acc:AT1G78450]
AT1G78490	12.85	23.94	0.9	0.0302	CYP708A3	cytochrome P450, family 708, subfamily A, polypeptide 3 [Source:TAIR;Acc:AT1G78490]
AT1G78560	34.07	19.24	-0.82	0.0447	BASS1	Probable sodium/metabolite cotransporter BASS1, chloroplastic [Source:UniProtKB/Swiss-Prot;Acc:Q93YR2]
AT1G78620	53.25	22.97	-1.21	0.000776		Protein of unknown function DUF92, transmembrane [Source:TAIR;Acc:AT1G78620]
AT1G78630	951.96	519.65	-0.87	0.0302	RPL13	50S ribosomal protein L13, chloroplastic [Source:UniProtKB/Swiss-Prot;Acc:Q9SYL9]
AT1G78820	72.13	24.42	-1.56	0.000776		D-mannose binding lectin protein with Apple-like carbohydrate-binding domain [Source:TAIR;Acc:AT1G78820]
AT1G78860	1.58	4.58	1.53	0.0437		D-mannose binding lectin protein with Apple-like carbohydrate-binding domain [Source:TAIR;Acc:AT1G78860]
AT1G78915	28.33	13.93	-1.02	0.0146		Tetratricopeptide repeat (TPR)-like superfamily protein [Source:TAIR;Acc:AT1G78915]
AT1G78930	0.74	2.47	1.74	0.0265		Mitochondrial transcription termination factor family protein [Source:TAIR;Acc:AT1G78930]
AT1G78995	78.97	45.63	-0.79	0.0453		unknown protein; Has 30201 Blast hits to 17322 proteins in 780 species: Archae - 12; Bacteria - 1396; Metazoa - 17338; Fungi - 3422; Plants - 5037; Viruses - 0; Other Eukaryotes - 2996 (source: NCBI BLink). [Source:TAIR;Acc:AT1G78995]
AT1G79000	5.29	8.97	0.76	0.0434	HAC1	Histone acetyltransferase HAC1 [Source:UniProtKB/Swiss-Prot;Acc:Q9C5X9]
AT1G79040	10065	4215.79	-1.26	0.023	PSBR	Photosystem II 10 kDa polypeptide, chloroplastic [Source:UniProtKB/Swiss-Prot;Acc:P27202]
AT1G79075	243.58	124.76	-0.97	0.0279		other RNA [Source:TAIR;Acc:AT1G79075]
AT1G79200	5.43	14.93	1.46	0.0195		unknown protein; Has 30201 Blast hits to 17322 proteins in 780 species: Archae - 12; Bacteria - 1396; Metazoa - 17338; Fungi - 3422; Plants - 5037; Viruses - 0; Other Eukaryotes - 2996 (source: NCBI BLink). [Source:TAIR;Acc:AT1G79200]
AT1G79245	15.05	41.95	1.48	0.000776		pseudogene of unknown protein [Source:TAIR;Acc:AT1G79245]
AT1G79280	6.23	13.07	1.07	0.00677	NUA	Nuclear-pore anchor [Source:UniProtKB/Swiss-Prot;Acc:A4GSN8]
AT1G79410	16.65	6.51	-1.35	0.000776	2015-10-05	Organic cation/carnitine transporter 5 [Source:UniProtKB/Swiss-Prot;Acc:Q9SAK7]
AT1G79510	59.3	28.67	-1.05	0.0302		Uncharacterized conserved protein (DUF2358) [Source:TAIR;Acc:AT1G79510]
AT1G79530	20.64	36.62	0.83	0.0299	GAPCP1	Glyceraldehyde-3-phosphate dehydrogenase GAPCP1, chloroplastic [Source:UniProtKB/Swiss-Prot;Acc:Q9SAJ6]
AT1G79850	1346.94	603.87	-1.16	0.000776	RPS17	30S ribosomal protein S17, chloroplastic [Source:UniProtKB/Swiss-Prot;Acc:P16180]
AT1G79950	3.26	7.2	1.14	0.0115		RAD3-like DNA-binding helicase protein [Source:TAIR;Acc:AT1G79950]
AT1G80070	22.31	42.65	0.93	0.00632	SUS2	Pre-mRNA-processing-splicing factor [Source:TAIR;Acc:AT1G80070]
AT1G80100	0	0.91	+	0.000776	AHP6	Histidine-containing phosphotransfer protein 6 [Source:UniProtKB/Swiss-Prot;Acc:Q9SSC9]
AT1G80180	73.81	32.15	-1.2	0.000776		unknown protein; FUNCTIONS IN: molecular_function unknown; INVOLVED IN: biological_process unknown; LOCATED IN: plasma membrane; EXPRESSED IN: 21 plant structures; EXPRESSED DURING: 10 growth stages; BEST Arabidopsis thaliana protein match is: unkno /.../tein (TAIR:AT1G15400.3); Has 30201 Blast hits to 17322 proteins in 780 species: Archae - 12; Bacteria - 1396; Metazoa - 17338; Fungi - 3422; Pla…
AT1G80270	10.01	18.29	0.87	0.0331	PPR596	Pentatricopeptide repeat-containing protein At1g80270, mitochondrial [Source:UniProtKB/Swiss-Prot;Acc:Q9C977]
AT1G80310	16.15	8.5	-0.93	0.0332	MOT2	Molybdate transporter 2 [Source:UniProtKB/Swiss-Prot;Acc:Q0WP36]
AT1G80370	2.15	6.04	1.49	0.0246	CYCA2-4	Cyclin-A2-4 [Source:UniProtKB/Swiss-Prot;Acc:Q9C968]
AT1G80380	225.79	98.42	-1.2	0.000776	GLYK	D-glycerate 3-kinase, chloroplastic [Source:UniProtKB/Swiss-Prot;Acc:Q944I4]
AT1G80440	23.56	6.12	-1.94	0.000776		F-box/kelch-repeat protein At1g80440 [Source:UniProtKB/Swiss-Prot;Acc:Q9M8L2]
AT1G80620	12.35	28.62	1.21	0.00264		S15/NS1, RNA-binding protein [Source:TAIR;Acc:AT1G80620]
AT1G80680	7.04	15	1.09	0.00319	NUP96	Nuclear pore complex protein NUP96 [Source:UniProtKB/Swiss-Prot;Acc:Q8LLD0]
AT1G80750	27.64	56.14	1.02	0.0149	RPL7A	60S ribosomal protein L7-1 [Source:UniProtKB/Swiss-Prot;Acc:Q9SAI5]
AT1G80830	14.21	26.2	0.88	0.0246	NRAMP1	Metal transporter Nramp1 [Source:UniProtKB/Swiss-Prot;Acc:Q9SAH8]
AT1G80930	14.7	25.93	0.82	0.0276		MIF4G domain-containing protein / MA3 domain-containing protein [Source:TAIR;Acc:AT1G80930]
AT2G01110	163.27	80.38	-1.02	0.00769	TATC	Sec-independent protein translocase protein TATC, chloroplastic [Source:UniProtKB/Swiss-Prot;Acc:Q9SJV5]
AT2G01130	3.28	6.22	0.92	0.0424		DEA(D/H)-box RNA helicase family protein [Source:TAIR;Acc:AT2G01130]
AT2G01420	68.74	38.4	-0.84	0.0171	PIN4	Auxin efflux carrier component 4 [Source:UniProtKB/Swiss-Prot;Acc:Q8RWZ6]
AT2G01422	0.8	78.72	6.62	0.0252
AT2G01460	2.16	4.54	1.07	0.0412		P-loop containing nucleoside triphosphate hydrolases superfamily protein [Source:TAIR;Acc:AT2G01460]
AT2G01570	61.43	37.31	-0.72	0.0442	RGA	DELLA protein RGA [Source:UniProtKB/Swiss-Prot;Acc:Q9SLH3]
AT2G01590	102	40.54	-1.33	0.000776	CRR3	chlororespiratory reduction 3 [Source:TAIR;Acc:AT2G01590]
AT2G01755	61.71	19.6	-1.65	0.000776		unknown protein; FUNCTIONS IN: molecular_function unknown; INVOLVED IN: biological_process unknown; LOCATED IN: chloroplast; Has 120 Blast hits to 120 proteins in 52 species: Archae - 0; Bacteria - 80; Metazoa - 0; Fungi - 0; Plants - 24; Viruses - /.../er Eukaryotes - 16 (source: NCBI BLink). [Source:TAIR;Acc:AT2G01755]
AT2G01918	18.42	7.25	-1.34	0.0209	PQL3	PsbQ-like protein 3, chloroplastic [Source:UniProtKB/Swiss-Prot;Acc:Q2V4B2]
AT2G02010	1.08	3.82	1.82	0.0171	GAD4	Glutamate decarboxylase 4 [Source:UniProtKB/Swiss-Prot;Acc:Q9ZPS3]
AT2G02130	769.46	362.58	-1.09	0.00145	PDF2.3	Defensin-like protein 1 [Source:UniProtKB/Swiss-Prot;Acc:Q9ZUL7]
AT2G02500	48.39	26.97	-0.84	0.0397	ISPD	2-C-methyl-D-erythritol 4-phosphate cytidylyltransferase, chloroplastic [Source:UniProtKB/Swiss-Prot;Acc:P69834]
AT2G02850	7.22	23.01	1.67	0.00431	ARPN	Basic blue protein [Source:UniProtKB/Swiss-Prot;Acc:Q8LG89]
AT2G02930	26.74	10.61	-1.33	0.00264	GSTF3	Glutathione S-transferase F3 [Source:UniProtKB/Swiss-Prot;Acc:Q9SLM6]
AT2G02955	0.92	2.97	1.7	0.0249	MEE12	TATA box-binding protein-associated factor RNA polymerase I subunit B [Source:UniProtKB/Swiss-Prot;Acc:Q5XVF0]
AT2G03130	0	1.93	+	0.000776		Ribosomal protein L12/ ATP-dependent Clp protease adaptor protein ClpS family protein [Source:TAIR;Acc:AT2G03130]
AT2G03550	141.12	55.1	-1.36	0.000776	CXE7	Probable carboxylesterase 7 [Source:UniProtKB/Swiss-Prot;Acc:Q9ZQ91]
AT2G03570	0	9.9	+	0.000776		unknown protein; Has 5 Blast hits to 5 proteins in 1 species: Archae - 0; Bacteria - 0; Metazoa - 0; Fungi - 0; Plants - 5; Viruses - 0; Other Eukaryotes - 0 (source: NCBI BLink). [Source:TAIR;Acc:AT2G03570]
AT2G03710	14.87	4.31	-1.79	0.00264	AGL3	Agamous-like MADS-box protein AGL3 [Source:UniProtKB/Swiss-Prot;Acc:P29383]
AT2G03750	57.73	23.03	-1.33	0.000776	SOT11	Cytosolic sulfotransferase 11 [Source:UniProtKB/Swiss-Prot;Acc:Q8RV79]
AT2G03821	0	2	+	0.000776		unknown protein; FUNCTIONS IN: molecular_function unknown; INVOLVED IN: biological_process unknown; LOCATED IN: cellular_component unknown; Has 3 Blast hits to 3 proteins in 2 species: Archae - 0; Bacteria - 0; Metazoa - 1; Fungi - 0; Plants - 2; Vi /.../- 0; Other Eukaryotes - 0 (source: NCBI BLink). [Source:TAIR;Acc:AT2G03821]
AT2G04033	0	1.37	+	0.0399		Encodes a defensin-like (DEFL) family protein. [Source:TAIR;Acc:AT2G04033]
AT2G04039	105.15	41.96	-1.33	0.00145		unknown protein; FUNCTIONS IN: molecular_function unknown; LOCATED IN: chloroplast; EXPRESSED IN: 21 plant structures; EXPRESSED DURING: 13 growth stages; CONTAINS InterPro DOMAIN/s: Protein of unknown function DUF2996 (InterPro:IPR021374); Has 159 /.../hits to 159 proteins in 52 species: Archae - 0; Bacteria - 76; Metazoa - 0; Fungi - 0; Plants - 38; Viruses - 0; Other Eukaryotes - 45 (source: N…
AT2G04050	3.99	11.49	1.53	0.00902	DTXL1	MATE efflux family protein 5 [Source:UniProtKB/Swiss-Prot;Acc:Q9SIA4]
AT2G04070	1.03	5.33	2.38	0.00583	DTXL2	MATE efflux family protein 6 [Source:UniProtKB/Swiss-Prot;Acc:Q9SIA3]
AT2G04160	35.84	18.37	-0.96	0.00319	AIR3	Subtilisin-like protease SBT5.3 [Source:UniProtKB/Swiss-Prot;Acc:Q9ZSP5]
AT2G04170	4.97	1.59	-1.64	0.022		TRAF-like family protein [Source:TAIR;Acc:AT2G04170]
AT2G04240	32.02	16.91	-0.92	0.0475	XERICO	Probable E3 ubiquitin-protein ligase XERICO [Source:UniProtKB/Swiss-Prot;Acc:Q9SI09]
AT2G04515	0	0.76	+	0.000776		unknown protein; FUNCTIONS IN: molecular_function unknown; INVOLVED IN: biological_process unknown; LOCATED IN: endomembrane system; BEST Arabidopsis thaliana protein match is: unknown protein (TAIR:AT2G04495.1); Has 30201 Blast hits to 17322 protei /.../780 species: Archae - 12; Bacteria - 1396; Metazoa - 17338; Fungi - 3422; Plants - 5037; Viruses - 0; Other Eukaryotes - 2996 (source: NCBI BLin…
AT2G04550	26.07	14.39	-0.86	0.0417	IBR5	Protein-tyrosine-phosphatase IBR5 [Source:UniProtKB/Swiss-Prot;Acc:Q84JU4]
AT2G04700	385.49	206.71	-0.9	0.0111	FTRC	Ferredoxin-thioredoxin reductase catalytic chain, chloroplastic [Source:UniProtKB/Swiss-Prot;Acc:Q9SJ89]
AT2G04790	35.54	10.62	-1.74	0.00207		unknown protein; Has 45 Blast hits to 45 proteins in 15 species: Archae - 0; Bacteria - 0; Metazoa - 0; Fungi - 0; Plants - 43; Viruses - 0; Other Eukaryotes - 2 (source: NCBI BLink). [Source:TAIR;Acc:AT2G04790]
AT2G05070	210.06	375.59	0.84	0.0276	LHCB2.2	photosystem II light harvesting complex gene 2.2 [Source:TAIR;Acc:AT2G05070]
AT2G05100	196.29	357.41	0.86	0.0259	LHCB2.1	photosystem II light harvesting complex gene 2.1 [Source:TAIR;Acc:AT2G05100]
AT2G05120	2.61	5.73	1.13	0.00989	NUP133	Nuclear pore complex protein NUP133 [Source:UniProtKB/Swiss-Prot;Acc:F4IGA5]
AT2G05160	5.45	1.11	-2.29	0.00207		Zinc finger CCCH domain-containing protein 18 [Source:UniProtKB/Swiss-Prot;Acc:Q9SJ41]
AT2G05310	399.39	146.35	-1.45	0.000776		unknown protein; FUNCTIONS IN: molecular_function unknown; INVOLVED IN: biological_process unknown; LOCATED IN: chloroplast; BEST Arabidopsis thaliana protein match is: unknown protein (TAIR:AT4G13500.1); Has 50 Blast hits to 50 proteins in 20 speci /.../chae - 0; Bacteria - 0; Metazoa - 0; Fungi - 0; Plants - 50; Viruses - 0; Other Eukaryotes - 0 (source: NCBI BLink). [Source:TAIR;Acc:AT2G05310]
AT2G05350	0	0.64	+	0.000776		unknown protein; Has 22 Blast hits to 16 proteins in 5 species: Archae - 0; Bacteria - 0; Metazoa - 0; Fungi - 0; Plants - 22; Viruses - 0; Other Eukaryotes - 0 (source: NCBI BLink). [Source:TAIR;Acc:AT2G05350]
AT2G05380	209.11	418.43	1	0.00319	GRP3S	Glycine-rich protein 3 short isoform [Source:UniProtKB/Swiss-Prot;Acc:Q9ZSJ6]
AT2G05440	4.07	18.89	2.22	0.000776	ATGRP9	GLYCINE RICH PROTEIN 9 [Source:TAIR;Acc:AT2G05440]
AT2G05540	5.99	28.26	2.24	0.000776		Glycine-rich protein family [Source:TAIR;Acc:AT2G05540]
AT2G05620	257.56	124.87	-1.04	0.00145	PGR5	Protein PROTON GRADIENT REGULATION 5, chloroplastic [Source:UniProtKB/Swiss-Prot;Acc:Q9SL05]
AT2G05635	0	1.76	+	0.000776		DNA repair DEAD helicase RAD3/XP-D subfamily protein [Source:TAIR;Acc:AT2G05635]
AT2G05642	0	1.85	+	0.000776		Nucleic acid-binding, OB-fold-like protein [Source:TAIR;Acc:AT2G05642]
AT2G05752	0	2.3	+	0.000776		unknown protein; BEST Arabidopsis thaliana protein match is: unknown protein (TAIR:AT3G24517.1); Has 30201 Blast hits to 17322 proteins in 780 species: Archae - 12; Bacteria - 1396; Metazoa - 17338; Fungi - 3422; Plants - 5037; Viruses - 0; Other Eu /.../es - 2996 (source: NCBI BLink). [Source:TAIR;Acc:AT2G05752]
AT2G05914	3.33	147.29	5.47	0.000776		Potential natural antisense gene, locus overlaps with AT2G05915 [Source:TAIR;Acc:AT2G05914]
AT2G06520	8402.18	3624.06	-1.21	0.0111	PSBX	photosystem II subunit X [Source:TAIR;Acc:AT2G06520]
AT2G06845	0	0.78	+	0.000776		Beta-galactosidase related protein [Source:TAIR;Acc:AT2G06845]
AT2G06925	112.11	58.61	-0.94	0.0122	PLA2-ALPHA	Phospholipase A2-alpha [Source:UniProtKB/Swiss-Prot;Acc:Q8S8N6]
AT2G06990	6.43	14.2	1.14	0.00207	HEN2	Protein HUA ENHANCER 2 [Source:UniProtKB/Swiss-Prot;Acc:Q9ZVW2]
AT2G07690	4.92	13.96	1.5	0.000776	MCM5	DNA replication licensing factor MCM5 [Source:UniProtKB/Swiss-Prot;Acc:O80786]
AT2G07750	0	1.13	+	0.000776	RH33	Putative DEAD-box ATP-dependent RNA helicase 33 [Source:UniProtKB/Swiss-Prot;Acc:O80792]
AT2G07760	0	0.7	+	0.000776		Zinc knuckle (CCHC-type) family protein [Source:TAIR;Acc:AT2G07760]
AT2G10430	0	0.56	+	0.000776		pseudogene, similar to putative reverse transcriptase, blastp match of 34% identity and 1.6e-24 P-value to GP [Source:TAIR;Acc:AT2G10430]
AT2G10920	0	12.63	+	0.000776		unknown protein; Has 5 Blast hits to 5 proteins in 1 species: Archae - 0; Bacteria - 0; Metazoa - 0; Fungi - 0; Plants - 5; Viruses - 0; Other Eukaryotes - 0 (source: NCBI BLink). [Source:TAIR;Acc:AT2G10920]
AT2G10940	2447.67	1188.48	-1.04	0.023		Bifunctional inhibitor/lipid-transfer protein/seed storage 2S albumin superfamily protein [Source:TAIR;Acc:AT2G10940]
AT2G10965	0	1.64	+	0.000776		unknown protein; BEST Arabidopsis thaliana protein match is: unknown protein (TAIR:AT2G07215.1); Has 30201 Blast hits to 17322 proteins in 780 species: Archae - 12; Bacteria - 1396; Metazoa - 17338; Fungi - 3422; Plants - 5037; Viruses - 0; Other Eu /.../es - 2996 (source: NCBI BLink). [Source:TAIR;Acc:AT2G10965]
AT2G10975	0	0.95	+	0.00319		unknown protein; Has 30201 Blast hits to 17322 proteins in 780 species: Archae - 12; Bacteria - 1396; Metazoa - 17338; Fungi - 3422; Plants - 5037; Viruses - 0; Other Eukaryotes - 2996 (source: NCBI BLink). [Source:TAIR;Acc:AT2G10975]
AT2G11522	0	35.06	+	0.00813		unknown protein; LOCATED IN: endomembrane system; Has 30201 Blast hits to 17322 proteins in 780 species: Archae - 12; Bacteria - 1396; Metazoa - 17338; Fungi - 3422; Plants - 5037; Viruses - 0; Other Eukaryotes - 2996 (source: NCBI BLink). [Source:TAIR;Acc:AT2G11522]
AT2G11620	0	1.24	+	0.000776		unknown protein; BEST Arabidopsis thaliana protein match is: Plant protein 1589 of unknown function (TAIR:AT3G45800.1); Has 56 Blast hits to 38 proteins in 15 species: Archae - 0; Bacteria - 8; Metazoa - 2; Fungi - 0; Plants - 29; Viruses - 0; Other /.../yotes - 17 (source: NCBI BLink). [Source:TAIR;Acc:AT2G11620]
AT2G11623	0	2.81	+	0.000776		Plant protein 1589 of unknown function [Source:TAIR;Acc:AT2G11623]
AT2G11651	0	18.16	+	0.0267		unknown protein; Has 30201 Blast hits to 17322 proteins in 780 species: Archae - 12; Bacteria - 1396; Metazoa - 17338; Fungi - 3422; Plants - 5037; Viruses - 0; Other Eukaryotes - 2996 (source: NCBI BLink). [Source:TAIR;Acc:AT2G11651]
AT2G11773	0	76.27	+	0.00319		unknown protein; Has 30201 Blast hits to 17322 proteins in 780 species: Archae - 12; Bacteria - 1396; Metazoa - 17338; Fungi - 3422; Plants - 5037; Viruses - 0; Other Eukaryotes - 2996 (source: NCBI BLink). [Source:TAIR;Acc:AT2G11773]
AT2G11778	0	110.03	+	0.000776		unknown protein; Has 30201 Blast hits to 17322 proteins in 780 species: Archae - 12; Bacteria - 1396; Metazoa - 17338; Fungi - 3422; Plants - 5037; Viruses - 0; Other Eukaryotes - 2996 (source: NCBI BLink). [Source:TAIR;Acc:AT2G11778]
AT2G12290	0	2.22	+	0.000776		BEST Arabidopsis thaliana protein match is: SBP (S-ribonuclease binding protein) family protein (TAIR:AT4G19700.1); Has 66 Blast hits to 66 proteins in 12 species: Archae - 0; Bacteria - 0; Metazoa - 0; Fungi - 0; Plants - 66; Viruses - 0; Other Euk /.../s - 0 (source: NCBI BLink). [Source:TAIR;Acc:AT2G12290]
AT2G12405	0	1.13	+	0.00902		unknown protein; FUNCTIONS IN: molecular_function unknown; INVOLVED IN: biological_process unknown; LOCATED IN: endomembrane system; Has 30201 Blast hits to 17322 proteins in 780 species: Archae - 12; Bacteria - 1396; Metazoa - 17338; Fungi - 3422; /.../ - 5037; Viruses - 0; Other Eukaryotes - 2996 (source: NCBI BLink). [Source:TAIR;Acc:AT2G12405]
AT2G13272	0	1.63	+	0.0492		unknown protein; Has 30201 Blast hits to 17322 proteins in 780 species: Archae - 12; Bacteria - 1396; Metazoa - 17338; Fungi - 3422; Plants - 5037; Viruses - 0; Other Eukaryotes - 2996 (source: NCBI BLink). [Source:TAIR;Acc:AT2G13272]
AT2G13360	2371.65	673.63	-1.82	0.000776	AGT1	Serine--glyoxylate aminotransferase [Source:UniProtKB/Swiss-Prot;Acc:Q56YA5]
AT2G13450	0	0.64	+	0.000776		unknown protein; BEST Arabidopsis thaliana protein match is: unknown protein (TAIR:AT4G02000.1); Has 247 Blast hits to 243 proteins in 13 species: Archae - 0; Bacteria - 2; Metazoa - 0; Fungi - 2; Plants - 243; Viruses - 0; Other Eukaryotes - 0 (sou /.../CBI BLink). [Source:TAIR;Acc:AT2G13450]
AT2G13463	0	8.74	+	0.00319		unknown protein; Has 30201 Blast hits to 17322 proteins in 780 species: Archae - 12; Bacteria - 1396; Metazoa - 17338; Fungi - 3422; Plants - 5037; Viruses - 0; Other Eukaryotes - 2996 (source: NCBI BLink). [Source:TAIR;Acc:AT2G13463]
AT2G13547	0	29.61	+	0.000776		unknown protein; Has 30201 Blast hits to 17322 proteins in 780 species: Archae - 12; Bacteria - 1396; Metazoa - 17338; Fungi - 3422; Plants - 5037; Viruses - 0; Other Eukaryotes - 2996 (source: NCBI BLink). [Source:TAIR;Acc:AT2G13547]
AT2G13810	1.89	0	-	0.000776	ALD1	Aminotransferase ALD1 [Source:UniProtKB/Swiss-Prot;Acc:Q9ZQI7]
AT2G13851	0	2.05	+	0.00902		unknown pseudogene [Source:TAIR;Acc:AT2G13851]
AT2G14247	40.33	15.46	-1.38	0.0343		Expressed protein [Source:TAIR;Acc:AT2G14247]
AT2G14270	0	1.11	+	0.0363		Cytochrome C oxidase polypeptide VIB family protein [Source:TAIR;Acc:AT2G14270]
AT2G14580	0	2.63	+	0.000776	PRB1	Pathogenesis-related protein 1 [Source:UniProtKB/Swiss-Prot;Acc:Q9ZNS4]
AT2G14878	49.04	19.12	-1.36	0.000776
AT2G15020	8.41	1.57	-2.42	0.000776		unknown protein; BEST Arabidopsis thaliana protein match is: unknown protein (TAIR:AT5G64190.1); Has 72 Blast hits to 72 proteins in 10 species: Archae - 0; Bacteria - 0; Metazoa - 0; Fungi - 0; Plants - 72; Viruses - 0; Other Eukaryotes - 0 (source /.../ BLink). [Source:TAIR;Acc:AT2G15020]
AT2G15030	0.21	1.52	2.88	0.0422		pseudogene, similar to LD40380p, blastp match of 31% identity and 2.1e-06 P-value to GP [Source:TAIR;Acc:AT2G15030]
AT2G15318	0	1.97	+	0.0138		unknown protein; LOCATED IN: endomembrane system; Has 30201 Blast hits to 17322 proteins in 780 species: Archae - 12; Bacteria - 1396; Metazoa - 17338; Fungi - 3422; Plants - 5037; Viruses - 0; Other Eukaryotes - 2996 (source: NCBI BLink). [Source:TAIR;Acc:AT2G15318]
AT2G15580	75.74	37.56	-1.01	0.00859		RING/U-box superfamily protein [Source:TAIR;Acc:AT2G15580]
AT2G15620	194.28	97.73	-0.99	0.00374	NIR1	Ferredoxin--nitrite reductase, chloroplastic [Source:UniProtKB/Swiss-Prot;Acc:Q39161]
AT2G15830	62.48	18.47	-1.76	0.00264		unknown protein; FUNCTIONS IN: molecular_function unknown; INVOLVED IN: biological_process unknown; LOCATED IN: endomembrane system; EXPRESSED IN: 16 plant structures; EXPRESSED DURING: 10 growth stages; BEST Arabidopsis thaliana protein match is: u /.../ protein (TAIR:AT4G33960.1); Has 18 Blast hits to 18 proteins in 4 species: Archae - 0; Bacteria - 0; Metazoa - 0; Fungi - 0; Plants - 18; Virus…
AT2G16018	0	3.61	+	0.000776		unknown protein; FUNCTIONS IN: molecular_function unknown; INVOLVED IN: biological_process unknown; LOCATED IN: cellular_component unknown; Has 10 Blast hits to 10 proteins in 2 species: Archae - 0; Bacteria - 0; Metazoa - 0; Fungi - 0; Plants - 10; /.../es - 0; Other Eukaryotes - 0 (source: NCBI BLink). [Source:TAIR;Acc:AT2G16018]
AT2G16020	0	11.65	+	0.00632		unknown protein; Has 3 Blast hits to 3 proteins in 1 species: Archae - 0; Bacteria - 0; Metazoa - 0; Fungi - 0; Plants - 3; Viruses - 0; Other Eukaryotes - 0 (source: NCBI BLink). [Source:TAIR;Acc:AT2G16020]
AT2G16340	0	6.96	+	0.000776		unknown protein; Has 64 Blast hits to 48 proteins in 21 species: Archae - 2; Bacteria - 36; Metazoa - 11; Fungi - 6; Plants - 3; Viruses - 2; Other Eukaryotes - 4 (source: NCBI BLink). [Source:TAIR;Acc:AT2G16340]
AT2G16440	5.6	11.55	1.04	0.0119	MCM4	DNA replication licensing factor MCM4 [Source:UniProtKB/Swiss-Prot;Acc:Q0WVF5]
AT2G16510	217.66	112.97	-0.95	0.00264	VHA-C3	V-type proton ATPase subunit c1 [Source:UniProtKB/Swiss-Prot;Acc:P0DH92]
AT2G16570	0.9	3.95	2.14	0.00724	ASE1	Amidophosphoribosyltransferase 1, chloroplastic [Source:UniProtKB/Swiss-Prot;Acc:Q9SI61]
AT2G16890	8.53	19.41	1.19	0.00813	UGT90A1	UDP-glycosyltransferase 90A1 [Source:UniProtKB/Swiss-Prot;Acc:Q9ZVX4]
AT2G17040	10.3	23.12	1.17	0.0223	anac036	NAC domain containing protein 36 [Source:TAIR;Acc:AT2G17040]
AT2G17230	66.42	31.22	-1.09	0.00145	EXL5	Protein EXORDIUM-like 5 [Source:UniProtKB/Swiss-Prot;Acc:Q9SII5]
AT2G17250	7.38	18.41	1.32	0.000776	EMB2762	CCAAT-binding factor [Source:TAIR;Acc:AT2G17250]
AT2G17280	17.68	6.56	-1.43	0.00483	PGM	Phosphoglycerate mutase-like protein [Source:UniProtKB/Swiss-Prot;Acc:Q8GY96]
AT2G17450	75.42	28.43	-1.41	0.000776	ATL44	RING-H2 finger protein ATL44 [Source:UniProtKB/Swiss-Prot;Acc:O22755]
AT2G17690	1.21	86.08	6.15	0.000776	SDC	F-box protein At2g17690 [Source:UniProtKB/Swiss-Prot;Acc:Q3EBY8]
AT2G17695	100.91	43.35	-1.22	0.000776		UPF0548 protein At2g17695 [Source:UniProtKB/Swiss-Prot;Acc:Q8GXB1]
AT2G17820	4.62	8.88	0.94	0.0223	AHK1	Histidine kinase 1 [Source:UniProtKB/Swiss-Prot;Acc:Q9SXL4]
AT2G17880	14.68	6.06	-1.28	0.0243		Chaperone DnaJ-domain superfamily protein [Source:TAIR;Acc:AT2G17880]
AT2G17930	3.71	7.96	1.1	0.000776		Phosphatidylinositol 3- and 4-kinase family protein with FAT domain [Source:TAIR;Acc:AT2G17930]
AT2G18162	158.88	68.98	-1.2	0.000776	CPuORF1	conserved peptide upstream open reading frame 1 [Source:TAIR;Acc:AT2G18162]
AT2G18190	0	1.21	+	0.000776		P-loop containing nucleoside triphosphate hydrolases superfamily protein [Source:TAIR;Acc:AT2G18190]
AT2G18193	2.35	18.68	2.99	0.000776		P-loop containing nucleoside triphosphate hydrolases superfamily protein [Source:TAIR;Acc:AT2G18193]
AT2G18220	4.66	11.83	1.34	0.00207		Nucleolar complex protein 2 homolog [Source:UniProtKB/Swiss-Prot;Acc:Q9ZPV5]
AT2G18230	152.77	62.12	-1.3	0.000776	PPA2	Soluble inorganic pyrophosphatase 2 [Source:UniProtKB/Swiss-Prot;Acc:P21216]
AT2G18328	171.33	76.61	-1.16	0.000776	RL4	Protein RADIALIS-like 4 [Source:UniProtKB/Swiss-Prot;Acc:Q1G3C4]
AT2G18330	5.82	11.47	0.98	0.0256		AAA-type ATPase family protein [Source:TAIR;Acc:AT2G18330]
AT2G18900	4.98	13.31	1.42	0.000776		Transducin/WD40 repeat-like superfamily protein [Source:TAIR;Acc:AT2G18900]
AT2G19310	182.07	79.12	-1.2	0.000776	HSP18.5	18.5 kDa class IV heat shock protein [Source:UniProtKB/Swiss-Prot;Acc:O64564]
AT2G19670	8.07	16.13	1	0.034	PRMT12	Probable protein arginine N-methyltransferase 1.2 [Source:UniProtKB/Swiss-Prot;Acc:O82210]
AT2G19760	212.94	129.32	-0.72	0.0487	PRO1	Profilin-1 [Source:UniProtKB/Swiss-Prot;Acc:Q42449]
AT2G19850	0	11.26	+	0.000776		unknown protein; BEST Arabidopsis thaliana protein match is: unknown protein (TAIR:AT3G54730.1); Has 0 Blast hits to 0 proteins in 0 species (source: NCBI BLink). [Source:TAIR;Acc:AT2G19850]
AT2G19910	0.72	2.16	1.59	0.035	RDR3	Probable RNA-dependent RNA polymerase 3 [Source:UniProtKB/Swiss-Prot;Acc:O82190]
AT2G19920	0.21	1.43	2.8	0.0156	RDR4	Probable RNA-dependent RNA polymerase 4 [Source:UniProtKB/Swiss-Prot;Acc:O82189]
AT2G20142	3.28	14.14	2.11	0.00145		Toll-Interleukin-Resistance (TIR) domain family protein [Source:TAIR;Acc:AT2G20142]
AT2G20260	1326.78	628.28	-1.08	0.00583	PSAE2	Photosystem I reaction center subunit IV B, chloroplastic [Source:UniProtKB/Swiss-Prot;Acc:Q9S714]
AT2G20290	1.45	3	1.04	0.0407	XI-G	Myosin-13 [Source:UniProtKB/Swiss-Prot;Acc:F4IUG9]
AT2G20613	0	1.12	+	0.00583		DNA-binding storekeeper protein-related transcriptional regulator [Source:TAIR;Acc:AT2G20613]
AT2G20670	7.78	2.83	-1.46	0.027		Protein of unknown function (DUF506) [Source:TAIR;Acc:AT2G20670]
AT2G20724	101.9	48.56	-1.07	0.00724		pseudogene of unknown protein [Source:TAIR;Acc:AT2G20724]
AT2G20800	0.25	6.06	4.62	0.0107	NDB4	External alternative NAD(P)H-ubiquinone oxidoreductase B4, mitochondrial [Source:UniProtKB/Swiss-Prot;Acc:Q9SKT7]
AT2G20820	400.22	243.85	-0.71	0.0473		unknown protein; Has 44 Blast hits to 44 proteins in 13 species: Archae - 0; Bacteria - 0; Metazoa - 0; Fungi - 0; Plants - 44; Viruses - 0; Other Eukaryotes - 0 (source: NCBI BLink). [Source:TAIR;Acc:AT2G20820]
AT2G20830	34.1	15.66	-1.12	0.00319		transferases;folic acid binding [Source:TAIR;Acc:AT2G20830]
AT2G20860	174.49	97.43	-0.84	0.0209	LIP1	Lipoyl synthase, mitochondrial [Source:UniProtKB/Swiss-Prot;Acc:Q9ZWT1]
AT2G20870	40.4	1.88	-4.42	0.000776		Putative cell wall protein [Source:UniProtKB/Swiss-Prot;Acc:P47925]
AT2G20890	1046.71	455.6	-1.2	0.00207	THF1	Protein THYLAKOID FORMATION 1, chloroplastic [Source:UniProtKB/Swiss-Prot;Acc:Q9SKT0]
AT2G20920	107.2	60.4	-0.83	0.0293		Protein of unknown function (DUF3353) [Source:TAIR;Acc:AT2G20920]
AT2G20930	89.09	40.84	-1.13	0.00264		SNARE-like superfamily protein [Source:TAIR;Acc:AT2G20930]
AT2G21187	42.4	15.52	-1.45	0.00583		other RNA [Source:TAIR;Acc:AT2G21187]
AT2G21190	46.8	26.01	-0.85	0.0356		ER lumen protein retaining receptor family protein [Source:TAIR;Acc:AT2G21190]
AT2G21210	142.24	49.67	-1.52	0.000776		SAUR-like auxin-responsive protein family [Source:TAIR;Acc:AT2G21210]
AT2G21280	154.99	68.75	-1.17	0.000776	GC1	Epimerase family protein SDR39U1 homolog, chloroplastic [Source:UniProtKB/Swiss-Prot;Acc:Q9SJU9]
AT2G21330	2561.53	774.3	-1.73	0.000776	FBA1	Probable fructose-bisphosphate aldolase 1, chloroplastic [Source:UniProtKB/Swiss-Prot;Acc:Q9SJU4]
AT2G21440	5.49	10.76	0.97	0.0156		RNA-binding (RRM/RBD/RNP motifs) family protein [Source:TAIR;Acc:AT2G21440]
AT2G21530	287.43	135.42	-1.09	0.00145		SMAD/FHA domain-containing protein [Source:TAIR;Acc:AT2G21530]
AT2G21640	11.96	41.67	1.8	0.00264		Encodes a protein of unknown function that is a marker for oxidative stress response. [Source:TAIR;Acc:AT2G21640]
AT2G21650	27.12	8.86	-1.61	0.00946	RL2	Protein RADIALIS-like 2 [Source:UniProtKB/Swiss-Prot;Acc:Q9SIJ5]
AT2G21790	24.81	47.04	0.92	0.00813	RNR1	Ribonucleoside-diphosphate reductase large subunit [Source:UniProtKB/Swiss-Prot;Acc:Q9SJ20]
AT2G21820	1.25	0	-	0.00319		unknown protein; Has 45 Blast hits to 45 proteins in 13 species: Archae - 0; Bacteria - 0; Metazoa - 0; Fungi - 0; Plants - 45; Viruses - 0; Other Eukaryotes - 0 (source: NCBI BLink). [Source:TAIR;Acc:AT2G21820]
AT2G21850	0.86	2.46	1.51	0.0392		Cysteine/Histidine-rich C1 domain family protein [Source:TAIR;Acc:AT2G21850]
AT2G21960	119.84	53.1	-1.17	0.0424		unknown protein; LOCATED IN: chloroplast; EXPRESSED IN: 22 plant structures; EXPRESSED DURING: 13 growth stages; BEST Arabidopsis thaliana protein match is: unknown protein (TAIR:AT1G56180.1); Has 224 Blast hits to 222 proteins in 59 species: Archae /.../Bacteria - 65; Metazoa - 0; Fungi - 0; Plants - 134; Viruses - 0; Other Eukaryotes - 25 (source: NCBI BLink). [Source:TAIR;Acc:AT2G21960]
AT2G21970	334.34	99.96	-1.74	0.000776	2015-09-02	Stress enhanced protein 2, chloroplastic [Source:UniProtKB/Swiss-Prot;Acc:Q9SJ02]
AT2G22040	1.21	0	-	0.000776		Transducin/WD40 repeat-like superfamily protein [Source:TAIR;Acc:AT2G22040]
AT2G22330	44.01	20.26	-1.12	0.00374	CYP79B3	Tryptophan N-monooxygenase 2 [Source:UniProtKB/Swiss-Prot;Acc:Q501D8]
AT2G22510	0.75	7.43	3.31	0.0209		hydroxyproline-rich glycoprotein family protein [Source:TAIR;Acc:AT2G22510]
AT2G22640	36.16	17.02	-1.09	0.0171	BRK1	Protein BRICK 1 [Source:UniProtKB/Swiss-Prot;Acc:Q94JY4]
AT2G22840	8.18	20.95	1.36	0.000776	GRF1	Growth-regulating factor 1 [Source:UniProtKB/Swiss-Prot;Acc:O81001]
AT2G22990	82.9	50.03	-0.73	0.044	SCPL8	Serine carboxypeptidase-like 8 [Source:UniProtKB/Swiss-Prot;Acc:Q8RUW5]
AT2G23010	0.76	4.15	2.44	0.00989	SCPL9	Serine carboxypeptidase-like 9 [Source:UniProtKB/Swiss-Prot;Acc:O64811]
AT2G23170	1.21	3.95	1.71	0.013	GH3.3	Indole-3-acetic acid-amido synthetase GH3.3 [Source:UniProtKB/Swiss-Prot;Acc:O22190]
AT2G23240	0	0.76	+	0.0134		EC protein homolog 2 [Source:UniProtKB/Swiss-Prot;Acc:Q42377]
AT2G23340	25.43	12.4	-1.04	0.0332	ERF008	Ethylene-responsive transcription factor ERF008 [Source:UniProtKB/Swiss-Prot;Acc:O22174]
AT2G23530	0.35	1.88	2.43	0.0305		Zinc-finger domain of monoamine-oxidase A repressor R1 [Source:TAIR;Acc:AT2G23530]
AT2G23590	6.09	1.5	-2.03	0.0314	MES8	Methylesterase 8 [Source:UniProtKB/Swiss-Prot;Acc:O80475]
AT2G23780	49.72	28.08	-0.82	0.0383		RING/U-box superfamily protein [Source:TAIR;Acc:AT2G23780]
AT2G24040	39.54	14.67	-1.43	0.0314		UPF0057 membrane protein At2g24040 [Source:UniProtKB/Swiss-Prot;Acc:O82232]
AT2G24090	1334	496.75	-1.43	0.000776		Ribosomal protein L35 [Source:TAIR;Acc:AT2G24090]
AT2G24120	8.03	14.38	0.84	0.0311	RPOT3	DNA-directed RNA polymerase 3, chloroplastic [Source:UniProtKB/Swiss-Prot;Acc:O24600]
AT2G24220	12	4.53	-1.4	0.0103	PUP5	Probable purine permease 5 [Source:UniProtKB/Swiss-Prot;Acc:Q9ZUH3]
AT2G24255	0	1.22	+	0.000776		unknown protein; CONTAINS InterPro DOMAIN/s: Protein of unknown function DUF295 (InterPro:IPR005174); BEST Arabidopsis thaliana protein match is: Protein of unknown function (DUF295) (TAIR:AT1G64840.1); Has 124 Blast hits to 121 proteins in 7 specie /.../hae - 0; Bacteria - 0; Metazoa - 0; Fungi - 0; Plants - 124; Viruses - 0; Other Eukaryotes - 0 (source: NCBI BLink). [Source:TAIR;Acc:AT2G24255]
AT2G24270	143.47	53.81	-1.41	0.000776	ALDH11A3	NADP-dependent glyceraldehyde-3-phosphate dehydrogenase [Source:UniProtKB/Swiss-Prot;Acc:Q1WIQ6]
AT2G24395	54.13	22.17	-1.29	0.00583		chaperone protein dnaJ-related [Source:TAIR;Acc:AT2G24395]
AT2G24500	22.81	39.77	0.8	0.0424	FZF	Zinc finger protein 622 [Source:TAIR;Acc:AT2G24500]
AT2G24513	0	43.84	+	0.00145		unknown protein; Has 30201 Blast hits to 17322 proteins in 780 species: Archae - 12; Bacteria - 1396; Metazoa - 17338; Fungi - 3422; Plants - 5037; Viruses - 0; Other Eukaryotes - 2996 (source: NCBI BLink). [Source:TAIR;Acc:AT2G24513]
AT2G24580	27.86	10.07	-1.47	0.000776		Probable sarcosine oxidase [Source:UniProtKB/Swiss-Prot;Acc:Q9SJA7]
AT2G24600	2.91	7.89	1.44	0.00374		Ankyrin repeat family protein [Source:TAIR;Acc:AT2G24600]
AT2G24790	328.23	188.38	-0.8	0.0265	COL3	Zinc finger protein CONSTANS-LIKE 3 [Source:UniProtKB/Swiss-Prot;Acc:Q9SK53]
AT2G24850	37.68	15.28	-1.3	0.00583	TAT3	Probable aminotransferase TAT3 [Source:UniProtKB/Swiss-Prot;Acc:Q9SK47]
AT2G24940	68.4	38.75	-0.82	0.0163	MP3	Probable steroid-binding protein 3 [Source:UniProtKB/Swiss-Prot;Acc:Q9SK39]
AT2G25000	3.69	12.63	1.78	0.00207	WRKY60	Probable WRKY transcription factor 60 [Source:UniProtKB/Swiss-Prot;Acc:Q9SK33]
AT2G25080	283.53	170.94	-0.73	0.0492	GPX1	Phospholipid hydroperoxide glutathione peroxidase 1, chloroplastic [Source:UniProtKB/Swiss-Prot;Acc:P52032]
AT2G25140	3	6.51	1.12	0.0149	CLPB4	Chaperone protein ClpB4, mitochondrial [Source:UniProtKB/Swiss-Prot;Acc:Q8VYJ7]
AT2G25170	10.24	17.57	0.78	0.0288	PKL	CHD3-type chromatin-remodeling factor PICKLE [Source:UniProtKB/Swiss-Prot;Acc:Q9S775]
AT2G25200	12.1	4.16	-1.54	0.0107		Plant protein of unknown function (DUF868) [Source:TAIR;Acc:AT2G25200]
AT2G25510	4999.77	1138.2	-2.14	0.000776		unknown protein; Has 2 Blast hits to 2 proteins in 1 species: Archae - 0; Bacteria - 0; Metazoa - 0; Fungi - 0; Plants - 2; Viruses - 0; Other Eukaryotes - 0 (source: NCBI BLink). [Source:TAIR;Acc:AT2G25510]
AT2G25610	80.13	43.8	-0.87	0.0282	VHA-c''2	V-type proton ATPase subunit c''2 [Source:UniProtKB/Swiss-Prot;Acc:Q9SLA2]
AT2G25640	2.72	6.12	1.17	0.0276		SPOC domain / Transcription elongation factor S-II protein [Source:TAIR;Acc:AT2G25640]
AT2G25680	7.97	3.47	-1.2	0.0358	MOT1	Molybdate transporter 1 [Source:UniProtKB/Swiss-Prot;Acc:Q9SL95]
AT2G26010	50.05	13.38	-1.9	0.00431	PDF1.3	Defensin-like protein 14 [Source:UniProtKB/Swiss-Prot;Acc:O80995]
AT2G26080	192.91	110.81	-0.8	0.034	GLDP2	Glycine dehydrogenase (decarboxylating) 2, mitochondrial [Source:UniProtKB/Swiss-Prot;Acc:O80988]
AT2G26200	8.05	15.05	0.9	0.0389		S-adenosyl-L-methionine-dependent methyltransferases superfamily protein [Source:TAIR;Acc:AT2G26200]
AT2G26240	63.18	34.53	-0.87	0.0424	FAX7	Protein FATTY ACID EXPORT 7 [Source:UniProtKB/Swiss-Prot;Acc:O64847]
AT2G26340	132.35	68.68	-0.95	0.00583		unknown protein; FUNCTIONS IN: molecular_function unknown; INVOLVED IN: biological_process unknown; LOCATED IN: chloroplast thylakoid membrane, chloroplast thylakoid lumen, chloroplast; EXPRESSED IN: 22 plant structures; EXPRESSED DURING: 13 growth /.../; Has 38 Blast hits to 38 proteins in 13 species: Archae - 0; Bacteria - 0; Metazoa - 0; Fungi - 0; Plants - 38; Viruses - 0; Other Eukaryotes - …
AT2G26400	5	19.89	1.99	0.00207	ARD1	1,2-dihydroxy-3-keto-5-methylthiopentene dioxygenase 1 [Source:UniProtKB/Swiss-Prot;Acc:O48707]
AT2G26560	7.87	20.63	1.39	0.000776	PLP2	Patatin-like protein 2 [Source:UniProtKB/Swiss-Prot;Acc:O48723]
AT2G26695	11.47	2.69	-2.09	0.016		Ran BP2/NZF zinc finger-like superfamily protein [Source:TAIR;Acc:AT2G26695]
AT2G26975	117.21	37.08	-1.66	0.000776	COPT6	Copper transporter 6 [Source:UniProtKB/Swiss-Prot;Acc:Q8GWP3]
AT2G27040	13.03	22.52	0.79	0.035	AGO4	Protein argonaute 4 [Source:UniProtKB/Swiss-Prot;Acc:Q9ZVD5]
AT2G27130	26.07	12.87	-1.02	0.0434	XYP11	Xylogen-like protein 11 [Source:UniProtKB/Swiss-Prot;Acc:Q9ZVC7]
AT2G27150	2.6	4.87	0.9	0.0444	AAO3	Abscisic-aldehyde oxidase [Source:UniProtKB/Swiss-Prot;Acc:Q7G9P4]
AT2G27170	5.36	9.75	0.86	0.0317	SMC3	Structural maintenance of chromosomes protein 3 [Source:UniProtKB/Swiss-Prot;Acc:Q56YN8]
AT2G27228	16.77	29.15	0.8	0.0308	CPuORF6	conserved peptide upstream open reading frame 6 [Source:TAIR;Acc:AT2G27228]
AT2G27290	201.63	84.38	-1.26	0.000776		Protein of unknown function (DUF1279) [Source:TAIR;Acc:AT2G27290]
AT2G27385	324.18	157.79	-1.04	0.00145		Pollen Ole e 1 allergen and extensin family protein [Source:TAIR;Acc:AT2G27385]
AT2G27402	125.99	57.82	-1.12	0.00374		BEST Arabidopsis thaliana protein match is: plastid transcriptionally active 18 (TAIR:AT2G32180.1); Has 35333 Blast hits to 34131 proteins in 2444 species: Archae - 798; Bacteria - 22429; Metazoa - 974; Fungi - 991; Plants - 531; Viruses - 0; Other /.../otes - 9610 (source: NCBI BLink). [Source:TAIR;Acc:AT2G27402]
AT2G27420	13.11	3.66	-1.84	0.00145		Cysteine proteinases superfamily protein [Source:TAIR;Acc:AT2G27420]
AT2G27820	53.25	31.07	-0.78	0.0422	ADT3	Arogenate dehydratase 3, chloroplastic [Source:UniProtKB/Swiss-Prot;Acc:Q9ZUY3]
AT2G27830	18.33	7.14	-1.36	0.00264		unknown protein; BEST Arabidopsis thaliana protein match is: unknown protein (TAIR:AT4G22758.1); Has 131 Blast hits to 131 proteins in 17 species: Archae - 0; Bacteria - 0; Metazoa - 0; Fungi - 0; Plants - 131; Viruses - 0; Other Eukaryotes - 0 (sou /.../CBI BLink). [Source:TAIR;Acc:AT2G27830]
AT2G27840	27.7	51.11	0.88	0.0299	HDT4	Histone deacetylase HDT4 [Source:UniProtKB/Swiss-Prot;Acc:Q9M4T3]
AT2G28190	2438.21	949.98	-1.36	0.00207	CSD2	Superoxide dismutase [Cu-Zn] 2, chloroplastic [Source:UniProtKB/Swiss-Prot;Acc:O78310]
AT2G28290	4.65	7.98	0.78	0.0325	SYD	Chromatin structure-remodeling complex protein SYD [Source:UniProtKB/Swiss-Prot;Acc:F4IHS2]
AT2G28305	16.92	7.48	-1.18	0.0223	LOG1	Cytokinin riboside 5'-monophosphate phosphoribohydrolase LOG1 [Source:UniProtKB/Swiss-Prot;Acc:Q8RUN2]
AT2G28370	62.99	33.83	-0.9	0.016		CASP-like protein 5A2 [Source:UniProtKB/Swiss-Prot;Acc:Q9SKN3]
AT2G28400	10.81	3.95	-1.45	0.0412		Protein of unknown function, DUF584 [Source:TAIR;Acc:AT2G28400]
AT2G28410	39.31	17.02	-1.21	0.00677		unknown protein; Has 18 Blast hits to 18 proteins in 5 species: Archae - 0; Bacteria - 0; Metazoa - 0; Fungi - 0; Plants - 18; Viruses - 0; Other Eukaryotes - 0 (source: NCBI BLink). [Source:TAIR;Acc:AT2G28410]
AT2G28450	5.84	10.98	0.91	0.0279		Zinc finger CCCH domain-containing protein 24 [Source:UniProtKB/Swiss-Prot;Acc:Q8L7S3]
AT2G28600	7.46	19.81	1.41	0.000776		P-loop containing nucleoside triphosphate hydrolases superfamily protein [Source:TAIR;Acc:AT2G28600]
AT2G28605	121.22	42.98	-1.5	0.000776	PPD2	PsbP domain-containing protein 2, chloroplastic [Source:UniProtKB/Swiss-Prot;Acc:Q8VY52]
AT2G28630	10.6	5.38	-0.98	0.0431	KCS12	3-ketoacyl-CoA synthase 12 [Source:UniProtKB/Swiss-Prot;Acc:Q9SIB2]
AT2G28790	49.92	117.25	1.23	0.000776		Pathogenesis-related thaumatin superfamily protein [Source:TAIR;Acc:AT2G28790]
AT2G28870	16.11	6.23	-1.37	0.0389		unknown protein; Has 34 Blast hits to 34 proteins in 9 species: Archae - 0; Bacteria - 0; Metazoa - 0; Fungi - 0; Plants - 34; Viruses - 0; Other Eukaryotes - 0 (source: NCBI BLink). [Source:TAIR;Acc:AT2G28870]
AT2G28950	268.69	152.31	-0.82	0.0246	EXPA6	Expansin-A6 [Source:UniProtKB/Swiss-Prot;Acc:Q38865]
AT2G29140	5.79	10.41	0.85	0.0383	APUM3	Pumilio homolog 3 [Source:UniProtKB/Swiss-Prot;Acc:Q9ZW02]
AT2G29180	252.88	106.19	-1.25	0.00902		unknown protein; FUNCTIONS IN: molecular_function unknown; INVOLVED IN: biological_process unknown; LOCATED IN: chloroplast thylakoid membrane; EXPRESSED IN: 23 plant structures; EXPRESSED DURING: 13 growth stages; Has 34 Blast hits to 33 proteins i /.../pecies: Archae - 0; Bacteria - 0; Metazoa - 0; Fungi - 0; Plants - 33; Viruses - 0; Other Eukaryotes - 1 (source: NCBI BLink). [Source:TAIR;Acc:…
AT2G29200	2.96	9.29	1.65	0.000776	APUM1	Pumilio homolog 1 [Source:UniProtKB/Swiss-Prot;Acc:Q9ZW07]
AT2G29280	42.59	12.56	-1.76	0.000776		pseudogene, tropinone reductase, blastp match of 46% identity and 2.4e-09 P-value to SP [Source:TAIR;Acc:AT2G29280]
AT2G29300	6.86	2.07	-1.73	0.0325		Tropinone reductase homolog At2g29300 [Source:UniProtKB/Swiss-Prot;Acc:Q42182]
AT2G29450	236.05	128.36	-0.88	0.0149	GSTU5	Glutathione S-transferase U5 [Source:UniProtKB/Swiss-Prot;Acc:P46421]
AT2G29670	20.48	35.37	0.79	0.0311		Tetratricopeptide repeat (TPR)-like superfamily protein [Source:TAIR;Acc:AT2G29670]
AT2G29890	3.85	8.25	1.1	0.0103	VLN1	Villin-1 [Source:UniProtKB/Swiss-Prot;Acc:O81643]
AT2G30010	43.72	24.7	-0.82	0.0323	TBL45	Protein trichome birefringence-like 45 [Source:UniProtKB/Swiss-Prot;Acc:O80872]
AT2G30170	48.45	27.87	-0.8	0.0482		Probable protein phosphatase 2C 26 [Source:UniProtKB/Swiss-Prot;Acc:O64730]
AT2G30250	6.69	13.36	1	0.0325	WRKY25	Probable WRKY transcription factor 25 [Source:UniProtKB/Swiss-Prot;Acc:O22921]
AT2G30390	98.78	60.5	-0.71	0.0497	FC2	Ferrochelatase-2, chloroplastic [Source:UniProtKB/Swiss-Prot;Acc:O04921]
AT2G30540	19.47	8.56	-1.19	0.0463	GRXS9	Monothiol glutaredoxin-S9 [Source:UniProtKB/Swiss-Prot;Acc:O04341]
AT2G30570	4002.37	1922.6	-1.06	0.016	PSBW	Photosystem II reaction center W protein, chloroplastic [Source:UniProtKB/Swiss-Prot;Acc:Q39194]
AT2G30600	4.78	9.87	1.05	0.0149		BTB/POZ domain-containing protein At2g30600 [Source:UniProtKB/Swiss-Prot;Acc:Q8LEV3]
AT2G30670	0	0.5	+	0.00207		Tropinone reductase homolog At2g30670 [Source:UniProtKB/Swiss-Prot;Acc:O49332]
AT2G30766	71.48	34.45	-1.05	0.0399		unknown protein; FUNCTIONS IN: molecular_function unknown; INVOLVED IN: biological_process unknown; LOCATED IN: cellular_component unknown; Has 30201 Blast hits to 17322 proteins in 780 species: Archae - 12; Bacteria - 1396; Metazoa - 17338; Fungi - /.../ Plants - 5037; Viruses - 0; Other Eukaryotes - 2996 (source: NCBI BLink). [Source:TAIR;Acc:AT2G30766]
AT2G30800	3	5.56	0.89	0.0426	HVT1	helicase in vascular tissue and tapetum [Source:TAIR;Acc:AT2G30800]
AT2G31040	197.06	109.23	-0.85	0.0103		ATP synthase protein I -related [Source:TAIR;Acc:AT2G31040]
AT2G31070	41.09	24.3	-0.76	0.0473	TCP10	Transcription factor TCP10 [Source:UniProtKB/Swiss-Prot;Acc:O82277]
AT2G31625	1.63	3.52	1.11	0.0317		unknown pseudogene [Source:TAIR;Acc:AT2G31625]
AT2G31740	6.77	13.21	0.96	0.0216		S-adenosyl-L-methionine-dependent methyltransferases superfamily protein [Source:TAIR;Acc:AT2G31740]
AT2G31865	2.63	7.27	1.47	0.00946	PARG2	Probable poly(ADP-ribose) glycohydrolase 2 [Source:UniProtKB/Swiss-Prot;Acc:Q8VYA1]
AT2G31953	1.98	0	-	0.0482	LCR76	Putative defensin-like protein 9 [Source:UniProtKB/Swiss-Prot;Acc:P82785]
AT2G31970	1.78	4.07	1.19	0.0119	RAD50	DNA repair protein RAD50 [Source:UniProtKB/Swiss-Prot;Acc:Q9SL02]
AT2G32100	15.5	4.97	-1.64	0.00813	OFP16	Transcription repressor OFP16 [Source:UniProtKB/Swiss-Prot;Acc:Q9SKY9]
AT2G32160	19.08	3.8	-2.33	0.000776		S-adenosyl-L-methionine-dependent methyltransferases superfamily protein [Source:TAIR;Acc:AT2G32160]
AT2G32235	9.92	18.38	0.89	0.0293		unknown protein; Has 38 Blast hits to 38 proteins in 14 species: Archae - 0; Bacteria - 4; Metazoa - 11; Fungi - 11; Plants - 11; Viruses - 0; Other Eukaryotes - 1 (source: NCBI BLink). [Source:TAIR;Acc:AT2G32235]
AT2G32280	10.93	27.19	1.31	0.00431		Protein of unknown function (DUF1218) [Source:TAIR;Acc:AT2G32280]
AT2G32480	157.15	92.44	-0.77	0.0288	ARASP	Membrane metalloprotease ARASP, chloroplastic [Source:UniProtKB/Swiss-Prot;Acc:O80885]
AT2G32560	82.32	44.48	-0.89	0.0149		F-box protein At2g32560 [Source:UniProtKB/Swiss-Prot;Acc:Q8RY82]
AT2G32680	4.98	11.4	1.19	0.0178	AtRLP23	receptor like protein 23 [Source:TAIR;Acc:AT2G32680]
AT2G32690	1044.29	488.69	-1.1	0.00145	ATGRP23	glycine-rich protein 23 [Source:TAIR;Acc:AT2G32690]
AT2G32765	32.13	12.36	-1.38	0.0115	SUMO5	Small ubiquitin-related modifier 5 [Source:UniProtKB/Swiss-Prot;Acc:Q8VZI7]
AT2G32870	13.53	6.71	-1.01	0.0262		TRAF-like family protein [Source:TAIR;Acc:AT2G32870]
AT2G32990	30.05	15.48	-0.96	0.0146	AtGH9B8	Endoglucanase 11 [Source:UniProtKB/Swiss-Prot;Acc:O48766]
AT2G33175	1.46	26.57	4.19	0.00946		unknown protein; FUNCTIONS IN: molecular_function unknown; INVOLVED IN: biological_process unknown; LOCATED IN: endomembrane system; Has 10 Blast hits to 10 proteins in 1 species: Archae - 0; Bacteria - 0; Metazoa - 0; Fungi - 0; Plants - 10; Viruse /.../ Other Eukaryotes - 0 (source: NCBI BLink). [Source:TAIR;Acc:AT2G33175]
AT2G33180	79.54	36.47	-1.12	0.00374		unknown protein; FUNCTIONS IN: molecular_function unknown; INVOLVED IN: biological_process unknown; LOCATED IN: chloroplast stroma; EXPRESSED IN: 22 plant structures; EXPRESSED DURING: 13 growth stages; Has 57 Blast hits to 57 proteins in 22 species /.../ae - 0; Bacteria - 8; Metazoa - 0; Fungi - 0; Plants - 35; Viruses - 0; Other Eukaryotes - 14 (source: NCBI BLink). [Source:TAIR;Acc:AT2G33180]
AT2G33250	32.95	16.73	-0.98	0.0276		unknown protein; FUNCTIONS IN: molecular_function unknown; INVOLVED IN: biological_process unknown; LOCATED IN: chloroplast; EXPRESSED IN: 21 plant structures; EXPRESSED DURING: 13 growth stages; BEST Arabidopsis thaliana protein match is: unknown p /.../ (TAIR:AT3G04310.1); Has 41 Blast hits to 41 proteins in 12 species: Archae - 0; Bacteria - 0; Metazoa - 0; Fungi - 0; Plants - 41; Viruses - 0;…
AT2G33255	53.8	30.69	-0.81	0.0417		Haloacid dehalogenase-like hydrolase domain-containing protein At2g33255 [Source:UniProtKB/Swiss-Prot;Acc:Q8RYE9]
AT2G33310	29.43	15.46	-0.93	0.0308	IAA13	Auxin-responsive protein IAA13 [Source:UniProtKB/Swiss-Prot;Acc:Q38831]
AT2G33380	48.25	19.91	-1.28	0.00145	PXG3	Probable peroxygenase 3 [Source:UniProtKB/Swiss-Prot;Acc:O22788]
AT2G33430	235.01	136.22	-0.79	0.0397	MORF2	Multiple organellar RNA editing factor 2, chloroplastic [Source:UniProtKB/Swiss-Prot;Acc:O22793]
AT2G33450	805.41	441.14	-0.87	0.016	RPL28	50S ribosomal protein L28, chloroplastic [Source:UniProtKB/Swiss-Prot;Acc:O22795]
AT2G33530	39.61	21.95	-0.85	0.0293	SCPL46	Serine carboxypeptidase-like 46 [Source:UniProtKB/Swiss-Prot;Acc:Q8VY01]
AT2G33770	24.72	47.58	0.94	0.00769	UBC24	Probable ubiquitin-conjugating enzyme E2 24 [Source:UniProtKB/Swiss-Prot;Acc:Q8VY10]
AT2G33800	1065.45	456.9	-1.22	0.00145	RPS5	30S ribosomal protein S5, chloroplastic [Source:UniProtKB/Swiss-Prot;Acc:P93014]
AT2G33810	42.24	10.69	-1.98	0.000776	SPL3	Squamosa promoter-binding-like protein 3 [Source:UniProtKB/Swiss-Prot;Acc:P93015]
AT2G33855	131.38	50.68	-1.37	0.000776		unknown protein; Has 35333 Blast hits to 34131 proteins in 2444 species: Archae - 798; Bacteria - 22429; Metazoa - 974; Fungi - 991; Plants - 531; Viruses - 0; Other Eukaryotes - 9610 (source: NCBI BLink). [Source:TAIR;Acc:AT2G33855]
AT2G34060	6.72	1.87	-1.85	0.016	PER19	Peroxidase 19 [Source:UniProtKB/Swiss-Prot;Acc:O22959]
AT2G34070	9.17	17.48	0.93	0.0402	TBL37	Protein trichome birefringence-like 37 [Source:UniProtKB/Swiss-Prot;Acc:O22960]
AT2G34170	13.1	4.78	-1.45	0.00583		Protein of unknown function (DUF688) [Source:TAIR;Acc:AT2G34170]
AT2G34260	6.92	16.68	1.27	0.00989		transducin family protein / WD-40 repeat family protein [Source:TAIR;Acc:AT2G34260]
AT2G34357	5.87	16.16	1.46	0.000776		ARM repeat superfamily protein [Source:TAIR;Acc:AT2G34357]
AT2G34460	131	61.97	-1.08	0.0305		Uncharacterized protein At2g34460, chloroplastic [Source:UniProtKB/Swiss-Prot;Acc:Q8H124]
AT2G34490	2.17	11.99	2.46	0.00207	CYP710A2	Cytochrome P450 710A2 [Source:UniProtKB/Swiss-Prot;Acc:O64698]
AT2G34510	60.41	28.95	-1.06	0.00145		Protein of unknown function, DUF642 [Source:TAIR;Acc:AT2G34510]
AT2G34590	116.03	64.94	-0.84	0.0181	E1-BETA-2	Pyruvate dehydrogenase E1 component subunit beta-3, chloroplastic [Source:UniProtKB/Swiss-Prot;Acc:O64688]
AT2G34620	116.51	47.08	-1.31	0.000776		Mitochondrial transcription termination factor family protein [Source:TAIR;Acc:AT2G34620]
AT2G34655	58.68	165.77	1.5	0.000776		unknown protein; FUNCTIONS IN: molecular_function unknown; INVOLVED IN: biological_process unknown; LOCATED IN: endomembrane system; EXPRESSED IN: stem, root, inflorescence, cultured cell, leaf; Has 35333 Blast hits to 34131 proteins in 2444 species /.../ae - 798; Bacteria - 22429; Metazoa - 974; Fungi - 991; Plants - 531; Viruses - 0; Other Eukaryotes - 9610 (source: NCBI BLink). [Source:TAIR;Ac…
AT2G34730	2.64	6.88	1.38	0.00859	WAP	WPP domain-associated protein [Source:UniProtKB/Swiss-Prot;Acc:O64584]
AT2G34770	65.24	36.67	-0.83	0.032	FAH1	Fatty acid 2-hydroxylase 1 [Source:UniProtKB/Swiss-Prot;Acc:O48916]
AT2G34780	2.61	6.37	1.29	0.0163	MEE22	maternal effect embryo arrest 22 [Source:TAIR;Acc:AT2G34780]
AT2G34860	238.9	142.19	-0.75	0.0348	EDA3	DnaJ/Hsp40 cysteine-rich domain superfamily protein [Source:TAIR;Acc:AT2G34860]
AT2G34900	7.2	15.92	1.14	0.0119	GTE1	Transcription factor GTE1 [Source:UniProtKB/Swiss-Prot;Acc:Q84XV2]
AT2G34930	6.35	11.38	0.84	0.049		disease resistance family protein / LRR family protein [Source:TAIR;Acc:AT2G34930]
AT2G35130	15.53	8.38	-0.89	0.0415		Pentatricopeptide repeat-containing protein At2g35130 [Source:UniProtKB/Swiss-Prot;Acc:O82178]
AT2G35370	1506.18	642.96	-1.23	0.00145	GDH1	Glycine cleavage system H protein 1, mitochondrial [Source:UniProtKB/Swiss-Prot;Acc:P25855]
AT2G35390	45.03	27.03	-0.74	0.05	PRS1	Ribose-phosphate pyrophosphokinase 1, chloroplastic [Source:UniProtKB/Swiss-Prot;Acc:Q42581]
AT2G35410	164.03	87.04	-0.91	0.0103		RNA-binding (RRM/RBD/RNP motifs) family protein [Source:TAIR;Acc:AT2G35410]
AT2G35480	5.92	13.77	1.22	0.0302		unknown protein; FUNCTIONS IN: molecular_function unknown; INVOLVED IN: biological_process unknown; LOCATED IN: mitochondrion; EXPRESSED IN: 13 plant structures; EXPRESSED DURING: 9 growth stages; BEST Arabidopsis thaliana protein match is: unknown /.../n (TAIR:AT1G32260.1); Has 47 Blast hits to 47 proteins in 14 species: Archae - 0; Bacteria - 0; Metazoa - 0; Fungi - 0; Plants - 47; Viruses - 0;…
AT2G35490	201.15	110.72	-0.86	0.0103	PAP3	Probable plastid-lipid-associated protein 3, chloroplastic [Source:UniProtKB/Swiss-Prot;Acc:O82291]
AT2G35500	74.83	40.65	-0.88	0.0149	SKL2	Probable inactive shikimate kinase like 2, chloroplastic [Source:UniProtKB/Swiss-Prot;Acc:O82290]
AT2G35570	0.22	4.51	4.38	0.0153		pseudogene, serpin (serine protease inhibitor) family, similar to phloem serpin-1 (Cucurbita maxima) GI:9937311; blastp match of 49% identity and 9.9e-85 P-value to GP [Source:TAIR;Acc:AT2G35570]
AT2G35660	15.92	6.15	-1.37	0.00583	CTF2A	FAD/NAD(P)-binding oxidoreductase family protein [Source:TAIR;Acc:AT2G35660]
AT2G35742	0	263.37	+	0.0146		snoRNA [Source:TAIR;Acc:AT2G35742]
AT2G35760	28.37	14.12	-1.01	0.0311		CASP-like protein 2B2 [Source:UniProtKB/Swiss-Prot;Acc:Q8L924]
AT2G35780	88.25	51.82	-0.77	0.035	SCPL26	Serine carboxypeptidase-like 26 [Source:UniProtKB/Swiss-Prot;Acc:Q9ZQQ0]
AT2G35820	266.56	105.42	-1.34	0.000776		ureidoglycolate hydrolases [Source:TAIR;Acc:AT2G35820]
AT2G35860	75.05	35.83	-1.07	0.000776	FLA16	Fasciclin-like arabinogalactan protein 16 [Source:UniProtKB/Swiss-Prot;Acc:Q8RWC5]
AT2G35960	174.84	50.29	-1.8	0.000776	NHL12	NDR1/HIN1-like 12 [Source:TAIR;Acc:AT2G35960]
AT2G36080	3.69	9.62	1.38	0.0239	ARF31	B3 domain-containing protein At2g36080 [Source:UniProtKB/Swiss-Prot;Acc:Q8GYJ2]
AT2G36120	47.48	220.51	2.22	0.000776	DOT1	Glycine-rich protein DOT1 [Source:UniProtKB/Swiss-Prot;Acc:Q9SIH2]
AT2G36130	255.59	109.67	-1.22	0.000776	CYP18-2	Peptidyl-prolyl cis-trans isomerase CYP18-2 [Source:UniProtKB/Swiss-Prot;Acc:Q9SIH1]
AT2G36380	3.22	7.35	1.19	0.000776	ABCG34	ABC transporter G family member 34 [Source:UniProtKB/Swiss-Prot;Acc:Q7PC87]
AT2G36430	27.91	15.02	-0.89	0.0302		Plant protein of unknown function (DUF247) [Source:TAIR;Acc:AT2G36430]
AT2G36490	10.72	4.96	-1.11	0.00374	ROS1	Protein ROS1 [Source:UniProtKB/Swiss-Prot;Acc:Q9SJQ6]
AT2G36630	21.03	11.61	-0.86	0.0387		Sulfite exporter TauE/SafE family protein [Source:TAIR;Acc:AT2G36630]
AT2G36750	0.43	2.92	2.75	0.0134	UGT73C1	UDP-glycosyltransferase 73C1 [Source:UniProtKB/Swiss-Prot;Acc:Q9ZQ99]
AT2G36800	21.19	10.4	-1.03	0.0192	UGT73C5	UDP-glycosyltransferase 73C5 [Source:UniProtKB/Swiss-Prot;Acc:Q9ZQ94]
AT2G36830	1530.03	772.6	-0.99	0.013	TIP1-1	Aquaporin TIP1-1 [Source:UniProtKB/Swiss-Prot;Acc:P25818]
AT2G36835	197.04	76.04	-1.37	0.000776		unknown protein; FUNCTIONS IN: molecular_function unknown; INVOLVED IN: biological_process unknown; LOCATED IN: chloroplast envelope; EXPRESSED IN: 22 plant structures; EXPRESSED DURING: 13 growth stages; Has 26 Blast hits to 26 proteins in 11 speci /.../chae - 0; Bacteria - 0; Metazoa - 0; Fungi - 0; Plants - 26; Viruses - 0; Other Eukaryotes - 0 (source: NCBI BLink). [Source:TAIR;Acc:AT2G36835]
AT2G36850	9.14	17.36	0.93	0.00859	CALS10	Callose synthase 10 [Source:UniProtKB/Swiss-Prot;Acc:Q9SJM0]
AT2G36870	71.05	37.22	-0.93	0.0171	XTH32	Probable xyloglucan endotransglucosylase/hydrolase protein 32 [Source:UniProtKB/Swiss-Prot;Acc:Q9SJL9]
AT2G36895	78.11	38.73	-1.01	0.00583		unknown protein; FUNCTIONS IN: molecular_function unknown; INVOLVED IN: biological_process unknown; LOCATED IN: chloroplast; Has 32 Blast hits to 32 proteins in 14 species: Archae - 0; Bacteria - 0; Metazoa - 0; Fungi - 0; Plants - 32; Viruses - 0; /.../Eukaryotes - 0 (source: NCBI BLink). [Source:TAIR;Acc:AT2G36895]
AT2G36985	0	2.19	+	0.000776	ROT4	DVL family protein [Source:TAIR;Acc:AT2G36985]
AT2G37030	0.77	0	-	0.0482		SAUR-like auxin-responsive protein family [Source:TAIR;Acc:AT2G37030]
AT2G37130	9.74	34.99	1.85	0.000776	PER21	Peroxidase 21 [Source:UniProtKB/Swiss-Prot;Acc:Q42580]
AT2G37220	2213.43	1132.11	-0.97	0.0358	CP29B	RNA-binding protein CP29B, chloroplastic [Source:UniProtKB/Swiss-Prot;Acc:Q9ZUU4]
AT2G37230	7.8	15.5	0.99	0.0156		Pentatricopeptide repeat-containing protein At2g37230 [Source:UniProtKB/Swiss-Prot;Acc:Q9ZUU3]
AT2G37260	0.93	3.63	1.97	0.0192	WRKY44	WRKY transcription factor 44 [Source:UniProtKB/Swiss-Prot;Acc:Q9ZUU0]
AT2G37420	1.29	3.22	1.32	0.0285		ATP binding microtubule motor family protein [Source:TAIR;Acc:AT2G37420]
AT2G37760	5.29	13.34	1.33	0.0119	AKR4C8	Aldo-keto reductase family 4 member C8 [Source:UniProtKB/Swiss-Prot;Acc:O80944]
AT2G37920	46.05	22.03	-1.06	0.00859	emb1513	copper ion transmembrane transporters [Source:TAIR;Acc:AT2G37920]
AT2G37950	6.35	1.25	-2.34	0.0111		RING/FYVE/PHD zinc finger superfamily protein [Source:TAIR;Acc:AT2G37950]
AT2G37990	24.89	47.85	0.94	0.0453		Ribosome biogenesis regulatory protein homolog [Source:UniProtKB/Swiss-Prot;Acc:Q9SH88]
AT2G38140	1468.25	630.96	-1.22	0.000776	RPS31	30S ribosomal protein S31, chloroplastic [Source:UniProtKB/Swiss-Prot;Acc:O80439]
AT2G38210	9.34	2.33	-2	0.0246	PDX1L4	Pyridoxal 5'-phosphate synthase PDX1-like 4 [Source:UniProtKB/Swiss-Prot;Acc:O80446]
AT2G38230	430.84	170.55	-1.34	0.000776	PDX11	Pyridoxal 5'-phosphate synthase subunit PDX1.1 [Source:UniProtKB/Swiss-Prot;Acc:O80448]
AT2G38280	12.03	21.27	0.82	0.0299	AMPD	AMP deaminase [Source:UniProtKB/Swiss-Prot;Acc:O80452]
AT2G38390	0	0.74	+	0.000776	PER23	Peroxidase 23 [Source:UniProtKB/Swiss-Prot;Acc:O80912]
AT2G38530	72.15	237.67	1.72	0.000776	LTP2	Non-specific lipid-transfer protein 2 [Source:UniProtKB/Swiss-Prot;Acc:Q9S7I3]
AT2G38770	5.9	11.5	0.96	0.0122	EMB2765	P-loop containing nucleoside triphosphate hydrolases superfamily protein [Source:TAIR;Acc:AT2G38770]
AT2G38995	18.47	4.78	-1.95	0.000776		O-acyltransferase (WSD1-like) family protein [Source:TAIR;Acc:AT2G38995]
AT2G39260	7.18	12.79	0.83	0.0383	UPF2	Regulator of nonsense transcripts UPF2 [Source:UniProtKB/Swiss-Prot;Acc:F4IUX6]
AT2G39310	0	2.72	+	0.000776	JAL22	Jacalin-related lectin 22 [Source:UniProtKB/Swiss-Prot;Acc:O80950]
AT2G39470	291.44	101.47	-1.52	0.000776	PNSL1	Photosynthetic NDH subunit of lumenal location 1, chloroplastic [Source:UniProtKB/Swiss-Prot;Acc:O80634]
AT2G39560	9.31	3.15	-1.56	0.023		Putative membrane lipoprotein [Source:TAIR;Acc:AT2G39560]
AT2G39700	40.84	68.84	0.75	0.0495	EXPA4	Expansin-A4 [Source:UniProtKB/Swiss-Prot;Acc:O48818]
AT2G39800	33.34	91.62	1.46	0.000776	P5CSA	Delta-1-pyrroline-5-carboxylate synthase A [Source:UniProtKB/Swiss-Prot;Acc:P54887]
AT2G39980	6.08	2.9	-1.07	0.0389		HXXXD-type acyl-transferase family protein [Source:TAIR;Acc:AT2G39980]
AT2G40000	52.63	11.59	-2.18	0.000776	HSPRO2	Nematode resistance protein-like HSPRO2 [Source:UniProtKB/Swiss-Prot;Acc:O04203]
AT2G40100	519.29	61.92	-3.07	0.000776	LHCB4.3	Chlorophyll a-b binding protein CP29.3, chloroplastic [Source:UniProtKB/Swiss-Prot;Acc:Q9S7W1]
AT2G40360	16.76	33.2	0.99	0.00769		Transducin/WD40 repeat-like superfamily protein [Source:TAIR;Acc:AT2G40360]
AT2G40420	11.91	5.38	-1.15	0.0198		Transmembrane amino acid transporter family protein [Source:TAIR;Acc:AT2G40420]
AT2G40430	16.88	39.62	1.23	0.000776		Uncharacterized protein At2g40430 [Source:UniProtKB/Swiss-Prot;Acc:O22892]
AT2G40460	14.55	6.11	-1.25	0.00319	NPF5.1	Protein NRT1/ PTR FAMILY 5.1 [Source:UniProtKB/Swiss-Prot;Acc:Q8VZR7]
AT2G40610	70.5	19.57	-1.85	0.000776	EXPA8	Expansin-A8 [Source:UniProtKB/Swiss-Prot;Acc:O22874]
AT2G40670	79.27	44.92	-0.82	0.0466	ARR16	Two-component response regulator ARR16 [Source:UniProtKB/Swiss-Prot;Acc:Q9SHC2]
AT2G40700	4.25	9.57	1.17	0.0119	RH17	DEAD-box ATP-dependent RNA helicase 17 [Source:UniProtKB/Swiss-Prot;Acc:Q7XJN0]
AT2G40750	18.75	8.87	-1.08	0.032	WRKY54	Probable WRKY transcription factor 54 [Source:UniProtKB/Swiss-Prot;Acc:Q93WU8]
AT2G40955	0	1.12	+	0.000776		unknown protein; FUNCTIONS IN: molecular_function unknown; INVOLVED IN: biological_process unknown; LOCATED IN: cellular_component unknown; EXPRESSED IN: cultured cell; BEST Arabidopsis thaliana protein match is: unknown protein (TAIR:AT4G15096.1); /.../ Blast hits to 89 proteins in 21 species: Archae - 0; Bacteria - 3; Metazoa - 18; Fungi - 0; Plants - 12; Viruses - 0; Other Eukaryotes - 56 (sou…
AT2G41090	1008.4	411.27	-1.29	0.000776	CML10	Calmodulin-like protein 10 [Source:UniProtKB/Swiss-Prot;Acc:P30187]
AT2G41100	51.47	142.93	1.47	0.000776	CML12	Calmodulin-like protein 12 [Source:UniProtKB/Swiss-Prot;Acc:P25071]
AT2G41220	6.24	13.97	1.16	0.000776	GLU2	Ferredoxin-dependent glutamate synthase 2, chloroplastic [Source:UniProtKB/Swiss-Prot;Acc:Q9T0P4]
AT2G41420	191.46	108.48	-0.82	0.0209		Cysteine-rich and transmembrane domain-containing protein A [Source:UniProtKB/Swiss-Prot;Acc:Q8S8M0]
AT2G41510	0.19	2.35	3.65	0.0233	CKX1	Cytokinin dehydrogenase 1 [Source:UniProtKB/Swiss-Prot;Acc:O22213]
AT2G41550	0.75	2.88	1.94	0.0216		Rho termination factor [Source:TAIR;Acc:AT2G41550]
AT2G41700	3.8	7.67	1.01	0.0122	ABCA1	ABC transporter A family member 1 [Source:UniProtKB/Swiss-Prot;Acc:Q84M24]
AT2G41730	12.7	47.62	1.91	0.00431		unknown protein; BEST Arabidopsis thaliana protein match is: unknown protein (TAIR:AT5G24640.1); Has 25 Blast hits to 25 proteins in 5 species: Archae - 0; Bacteria - 0; Metazoa - 0; Fungi - 0; Plants - 25; Viruses - 0; Other Eukaryotes - 0 (source: /.../BLink). [Source:TAIR;Acc:AT2G41730]
AT2G41850	0	1.11	+	0.000776	ADPG2	Polygalacturonase ADPG2 [Source:UniProtKB/Swiss-Prot;Acc:Q8RY29]
AT2G42130	123.34	56.99	-1.11	0.00145	PAP13	Probable plastid-lipid-associated protein 13, chloroplastic [Source:UniProtKB/Swiss-Prot;Acc:Q8S9M1]
AT2G42270	2.32	5.51	1.25	0.00677		U5 small nuclear ribonucleoprotein helicase [Source:TAIR;Acc:AT2G42270]
AT2G42310	257.62	144.52	-0.83	0.0213		unknown protein; BEST Arabidopsis thaliana protein match is: unknown protein (TAIR:AT3G57785.1); Has 115 Blast hits to 115 proteins in 48 species: Archae - 0; Bacteria - 0; Metazoa - 4; Fungi - 44; Plants - 67; Viruses - 0; Other Eukaryotes - 0 (sou /.../CBI BLink). [Source:TAIR;Acc:AT2G42310]
AT2G42380	13.21	6.19	-1.09	0.022	BZIP34	Basic leucine zipper 34 [Source:UniProtKB/Swiss-Prot;Acc:F4IN23]
AT2G42530	849.23	327.25	-1.38	0.000776	COR15B	Protein COLD-REGULATED 15B, chloroplastic [Source:UniProtKB/Swiss-Prot;Acc:Q9SIN5]
AT2G42540	1386.17	385.61	-1.85	0.000776	COR15A	Protein COLD-REGULATED 15A, chloroplastic [Source:UniProtKB/Swiss-Prot;Acc:Q42512]
AT2G42610	40.59	74.34	0.87	0.0246	LSH10	Protein LIGHT-DEPENDENT SHORT HYPOCOTYLS 10 [Source:UniProtKB/Swiss-Prot;Acc:Q9S7R3]
AT2G42690	176.62	85.05	-1.05	0.0156		Phospholipase A1-IIdelta [Source:UniProtKB/Swiss-Prot;Acc:Q9SJI7]
AT2G42770	80.23	42.96	-0.9	0.0146		Peroxisomal membrane 22 kDa (Mpv17/PMP22) family protein [Source:TAIR;Acc:AT2G42770]
AT2G42840	213.8	366.65	0.78	0.0328	PDF1	Protodermal factor 1 [Source:UniProtKB/Swiss-Prot;Acc:Q9S728]
AT2G42870	22.76	4.52	-2.33	0.000776	PAR1	Transcription factor PAR1 [Source:UniProtKB/Swiss-Prot;Acc:Q9SJH0]
AT2G42975	49.48	19.14	-1.37	0.000776		unknown protein; FUNCTIONS IN: molecular_function unknown; INVOLVED IN: biological_process unknown; LOCATED IN: chloroplast thylakoid membrane, chloroplast; Has 32 Blast hits to 32 proteins in 16 species: Archae - 0; Bacteria - 0; Metazoa - 2; Fungi /.../Plants - 28; Viruses - 0; Other Eukaryotes - 0 (source: NCBI BLink). [Source:TAIR;Acc:AT2G42975]
AT2G42990	1.98	0.19	-3.42	0.0471		GDSL esterase/lipase At2g42990 [Source:UniProtKB/Swiss-Prot;Acc:Q67ZI9]
AT2G43030	1003.44	544.72	-0.88	0.0259	RPL3A	50S ribosomal protein L3-1, chloroplastic [Source:UniProtKB/Swiss-Prot;Acc:Q9SKX4]
AT2G43150	56.91	295.66	2.38	0.000776		Proline-rich extensin-like family protein [Source:TAIR;Acc:AT2G43150]
AT2G43330	17.55	9.67	-0.86	0.0399	INT1	Inositol transporter 1 [Source:UniProtKB/Swiss-Prot;Acc:Q8VZR6]
AT2G43530	199.29	114.09	-0.8	0.0346	ATTI3	Scorpion toxin-like knottin superfamily protein [Source:TAIR;Acc:AT2G43530]
AT2G43550	321.82	108.41	-1.57	0.00769	ATTI6	Scorpion toxin-like knottin superfamily protein [Source:TAIR;Acc:AT2G43550]
AT2G43590	70.2	25.66	-1.45	0.000776		Chitinase family protein [Source:TAIR;Acc:AT2G43590]
AT2G43620	4.29	17.04	1.99	0.00145		Chitinase family protein [Source:TAIR;Acc:AT2G43620]
AT2G43650	7.14	16.77	1.23	0.000776	EMB2777	Sas10/U3 ribonucleoprotein (Utp) family protein [Source:TAIR;Acc:AT2G43650]
AT2G43660	0	0.79	+	0.00145		Carbohydrate-binding X8 domain superfamily protein [Source:TAIR;Acc:AT2G43660]
AT2G43745	221.45	108.35	-1.03	0.00207		BEST Arabidopsis thaliana protein match is: Mannose-binding lectin superfamily protein (TAIR:AT2G43730.1); Has 10 Blast hits to 10 proteins in 2 species: Archae - 0; Bacteria - 0; Metazoa - 0; Fungi - 0; Plants - 10; Viruses - 0; Other Eukaryotes - /.../rce: NCBI BLink). [Source:TAIR;Acc:AT2G43745]
AT2G43865	0	0.49	+	0.0267		unknown protein; FUNCTIONS IN: molecular_function unknown; INVOLVED IN: biological_process unknown; LOCATED IN: cellular_component unknown; Has 2 Blast hits to 2 proteins in 1 species: Archae - 0; Bacteria - 0; Metazoa - 0; Fungi - 0; Plants - 2; Vi /.../- 0; Other Eukaryotes - 0 (source: NCBI BLink). [Source:TAIR;Acc:AT2G43865]
AT2G43920	14.46	4.91	-1.56	0.0156	HOL2	Probable thiol methyltransferase 1 [Source:UniProtKB/Swiss-Prot;Acc:O80562]
AT2G44230	30.08	11.2	-1.43	0.000776		Plant protein of unknown function (DUF946) [Source:TAIR;Acc:AT2G44230]
AT2G44290	75.52	36.31	-1.06	0.00946	YLS3	Protein YLS3 [Source:UniProtKB/Swiss-Prot;Acc:O64864]
AT2G44510	2.38	6.78	1.51	0.0192		Protein BCCIP homolog [Source:UniProtKB/Swiss-Prot;Acc:O64885]
AT2G44620	203.32	112.76	-0.85	0.0233	MTACP1	Acyl carrier protein 1, mitochondrial [Source:UniProtKB/Swiss-Prot;Acc:P53665]
AT2G44650	250.06	132.5	-0.92	0.0422	CHL-CPN10	chloroplast chaperonin 10 [Source:TAIR;Acc:AT2G44650]
AT2G44860	52.08	97.45	0.9	0.0209		Probable ribosome biogenesis protein RLP24 [Source:UniProtKB/Swiss-Prot;Acc:O22165]
AT2G44870	144.28	77.41	-0.9	0.0111		unknown protein; FUNCTIONS IN: molecular_function unknown; INVOLVED IN: biological_process unknown; LOCATED IN: chloroplast; EXPRESSED IN: 22 plant structures; EXPRESSED DURING: 15 growth stages; Has 39 Blast hits to 39 proteins in 18 species: Archa /.../ Bacteria - 2; Metazoa - 0; Fungi - 0; Plants - 37; Viruses - 0; Other Eukaryotes - 0 (source: NCBI BLink). [Source:TAIR;Acc:AT2G44870]
AT2G44920	92.53	44.3	-1.06	0.00374		Thylakoid lumenal 15 kDa protein 1, chloroplastic [Source:UniProtKB/Swiss-Prot;Acc:O22160]
AT2G45070	451.2	255.56	-0.82	0.0213	SEC61 BETA	Protein transport protein Sec61 subunit beta [Source:UniProtKB/Swiss-Prot;Acc:P38389]
AT2G45410	0	0.73	+	0.000776	LBD19	LOB domain-containing protein 19 [Source:UniProtKB/Swiss-Prot;Acc:O22132]
AT2G45460	1.62	4.34	1.42	0.0174		SMAD/FHA domain-containing protein [Source:TAIR;Acc:AT2G45460]
AT2G45470	241.1	138.01	-0.8	0.0299	FLA8	Fasciclin-like arabinogalactan protein 8 [Source:UniProtKB/Swiss-Prot;Acc:O22126]
AT2G45480	0.63	2.76	2.13	0.0206	AtGRF9	growth-regulating factor 9 [Source:TAIR;Acc:AT2G45480]
AT2G45600	14.87	6.48	-1.2	0.0115	CXE8	Probable carboxylesterase 8 [Source:UniProtKB/Swiss-Prot;Acc:O64640]
AT2G45660	48.85	23.14	-1.08	0.00264	SOC1	MADS-box protein SOC1 [Source:UniProtKB/Swiss-Prot;Acc:O64645]
AT2G45680	11.28	22.71	1.01	0.0163	TCP9	Transcription factor TCP9 [Source:UniProtKB/Swiss-Prot;Acc:O64647]
AT2G45740	222.32	109.74	-1.02	0.00207	PEX11D	Peroxisomal membrane protein 11D [Source:UniProtKB/Swiss-Prot;Acc:O80845]
AT2G46020	5.73	11.26	0.98	0.00769	BRM	ATP-dependent helicase BRM [Source:UniProtKB/Swiss-Prot;Acc:Q6EVK6]
AT2G46310	2.93	6.96	1.25	0.0497	CRF5	Ethylene-responsive transcription factor CRF5 [Source:UniProtKB/Swiss-Prot;Acc:O82339]
AT2G46400	3.7	21.96	2.57	0.000776	WRKY46	Probable WRKY transcription factor 46 [Source:UniProtKB/Swiss-Prot;Acc:Q9SKD9]
AT2G46440	23.29	12.55	-0.89	0.0243	CNGC11	Cyclic nucleotide-gated ion channel 11 [Source:UniProtKB/Swiss-Prot;Acc:Q9SKD6]
AT2G46560	4.81	8.51	0.82	0.032		transducin family protein / WD-40 repeat family protein [Source:TAIR;Acc:AT2G46560]
AT2G46590	3.72	8.72	1.23	0.0366	DOF2.5	Dof zinc finger protein DOF2.5 [Source:UniProtKB/Swiss-Prot;Acc:Q9ZPY0]
AT2G46735	18.46	6.77	-1.45	0.0107		unknown protein; Has 14 Blast hits to 14 proteins in 8 species: Archae - 0; Bacteria - 0; Metazoa - 0; Fungi - 0; Plants - 14; Viruses - 0; Other Eukaryotes - 0 (source: NCBI BLink). [Source:TAIR;Acc:AT2G46735]
AT2G47000	2.46	7.43	1.6	0.000776	ABCB4	ABC transporter B family member 4 [Source:UniProtKB/Swiss-Prot;Acc:O80725]
AT2G47060	32.08	17.22	-0.9	0.0227		Probable receptor-like protein kinase At2g47060 [Source:UniProtKB/Swiss-Prot;Acc:O80719]
AT2G47160	8.03	20.57	1.36	0.000776	BOR1	Boron transporter 1 [Source:UniProtKB/Swiss-Prot;Acc:Q8VYR7]
AT2G47370	10.19	2.64	-1.95	0.00264		Calcium-dependent phosphotriesterase superfamily protein [Source:TAIR;Acc:AT2G47370]
AT2G47400	2753.92	1244.35	-1.15	0.00207	CP12-1	Calvin cycle protein CP12-1, chloroplastic [Source:UniProtKB/Swiss-Prot;Acc:O22914]
AT2G47450	296.06	166.44	-0.83	0.0233	CAO	Signal recognition particle 43 kDa protein, chloroplastic [Source:UniProtKB/Swiss-Prot;Acc:O22265]
AT2G47680	2.11	4.92	1.22	0.0233		Zinc finger CCCH domain-containing protein 31 [Source:UniProtKB/Swiss-Prot;Acc:O22243]
AT2G47710	221.61	92.51	-1.26	0.000776		Adenine nucleotide alpha hydrolases-like superfamily protein [Source:TAIR;Acc:AT2G47710]
AT2G47720	296.13	129.59	-1.19	0.000776		FUNCTIONS IN: molecular_function unknown; INVOLVED IN: biological_process unknown; LOCATED IN: chloroplast; EXPRESSED IN: 7 plant structures; EXPRESSED DURING: 4 anthesis, F mature embryo stage, petal differentiation and expansion stage, E expanded /.../don stage, D bilateral stage; BEST Arabidopsis thaliana protein match is: Transducin/WD40 repeat-like superfamily protein (TAIR:AT3G62770.1); Has…
AT2G47880	124.18	11.52	-3.43	0.000776	GRXC13	Glutaredoxin-C13 [Source:UniProtKB/Swiss-Prot;Acc:O82255]
AT2G47910	104.77	54.63	-0.94	0.0107	CRR6	chlororespiratory reduction 6 [Source:TAIR;Acc:AT2G47910]
AT2G48020	22.86	12.63	-0.86	0.0356		Sugar transporter ERD6-like 7 [Source:UniProtKB/Swiss-Prot;Acc:P93051]
AT2G48060	3.75	6.63	0.82	0.0389		Piezo-type mechanosensitive ion channel homolog [Source:UniProtKB/Swiss-Prot;Acc:F4IN58]
AT2G48070	223.93	122.78	-0.87	0.0111	RPH1	resistance to phytophthora 1 [Source:TAIR;Acc:AT2G48070]
AT2G48121	0	0.53	+	0.0107		LOCATED IN: mitochondrion; BEST Arabidopsis thaliana protein match is: Ribonuclease III family protein (TAIR:AT4G37510.1). [Source:TAIR;Acc:AT2G48121]
AT2G48140	0	0.54	+	0.000776	EDA4	Bifunctional inhibitor/lipid-transfer protein/seed storage 2S albumin superfamily protein [Source:TAIR;Acc:AT2G48140]
AT3G01080	4.96	1.42	-1.81	0.0267	WRKY58	Probable WRKY transcription factor 58 [Source:UniProtKB/Swiss-Prot;Acc:Q93WU7]
AT3G01160	4.77	12.5	1.39	0.000776		FUNCTIONS IN: molecular_function unknown; INVOLVED IN: biological_process unknown; LOCATED IN: cytosol, nucleus; EXPRESSED IN: 22 plant structures; EXPRESSED DURING: 13 growth stages; CONTAINS InterPro DOMAIN/s: NUC153 (InterPro:IPR012580); Has 3663 /.../t hits to 21323 proteins in 1057 species: Archae - 109; Bacteria - 2369; Metazoa - 13796; Fungi - 4858; Plants - 1657; Viruses - 489; Other Euka…
AT3G01319	0	89.47	+	0.000776		unknown protein; Has 30201 Blast hits to 17322 proteins in 780 species: Archae - 12; Bacteria - 1396; Metazoa - 17338; Fungi - 3422; Plants - 5037; Viruses - 0; Other Eukaryotes - 2996 (source: NCBI BLink). [Source:TAIR;Acc:AT3G01319]
AT3G01320	4.04	7.6	0.91	0.0262	SNL1	Paired amphipathic helix protein Sin3-like 1 [Source:UniProtKB/Swiss-Prot;Acc:Q9SRH9]
AT3G01345	0.28	129.69	8.85	0.0153		Expressed protein [Source:TAIR;Acc:AT3G01345]
AT3G01380	4.64	8.88	0.94	0.0348		transferases;sulfuric ester hydrolases;catalytics;transferases [Source:TAIR;Acc:AT3G01380]
AT3G01440	147.66	51.76	-1.51	0.000776	PNSL3	Photosynthetic NDH subunit of lumenal location 3, chloroplastic [Source:UniProtKB/Swiss-Prot;Acc:Q9SGH4]
AT3G01500	6878.81	2011.66	-1.77	0.00145	BCA1	Beta carbonic anhydrase 1, chloroplastic [Source:UniProtKB/Swiss-Prot;Acc:P27140]
AT3G01550	14.41	4.41	-1.71	0.000776	PPT2	Phosphoenolpyruvate/phosphate translocator 2, chloroplastic [Source:UniProtKB/Swiss-Prot;Acc:Q8H0T6]
AT3G01600	0.42	12.99	4.95	0.00946	anac044	NAC domain containing protein 44 [Source:TAIR;Acc:AT3G01600]
AT3G01610	4.38	8.73	0.99	0.0171	CDC48C	Cell division control protein 48 homolog C [Source:UniProtKB/Swiss-Prot;Acc:Q9SS94]
AT3G01660	38.39	17.34	-1.15	0.00431		S-adenosyl-L-methionine-dependent methyltransferases superfamily protein [Source:TAIR;Acc:AT3G01660]
AT3G01710	2.81	7.42	1.4	0.0171		TPX2 (targeting protein for Xklp2) protein family [Source:TAIR;Acc:AT3G01710]
AT3G01860	31.75	11.63	-1.45	0.000776		unknown protein; FUNCTIONS IN: molecular_function unknown; INVOLVED IN: response to cadmium ion; LOCATED IN: chloroplast; EXPRESSED IN: 24 plant structures; EXPRESSED DURING: 13 growth stages; BEST Arabidopsis thaliana protein match is: unknown prot /.../AIR:AT3G27210.1); Has 66 Blast hits to 66 proteins in 13 species: Archae - 0; Bacteria - 0; Metazoa - 5; Fungi - 0; Plants - 61; Viruses - 0; Ot…
AT3G01960	22.07	3.15	-2.81	0.0138		unknown protein; Has 13 Blast hits to 13 proteins in 5 species: Archae - 0; Bacteria - 0; Metazoa - 0; Fungi - 0; Plants - 13; Viruses - 0; Other Eukaryotes - 0 (source: NCBI BLink). [Source:TAIR;Acc:AT3G01960]
AT3G02020	51.01	95.19	0.9	0.0122	AK3	Aspartokinase 3, chloroplastic [Source:UniProtKB/Swiss-Prot;Acc:Q9S702]
AT3G02110	38.1	22.26	-0.78	0.0453	SCPL25	Serine carboxypeptidase-like 25 [Source:UniProtKB/Swiss-Prot;Acc:Q8L9Y0]
AT3G02260	5.16	10.49	1.02	0.00207	BIG	Auxin transport protein BIG [Source:UniProtKB/Swiss-Prot;Acc:Q9SRU2]
AT3G02680	111.87	49	-1.19	0.00535	NBS1	Nijmegen breakage syndrome 1 protein [Source:UniProtKB/Swiss-Prot;Acc:Q0H8D7]
AT3G02730	912.45	336.97	-1.44	0.000776	TRXF1	Thioredoxin F1, chloroplastic [Source:UniProtKB/Swiss-Prot;Acc:Q9XFH8]
AT3G02830	111.02	55.41	-1	0.00264	ZFN1	Zinc finger CCCH domain-containing protein 33 [Source:UniProtKB/Swiss-Prot;Acc:Q8GXX7]
AT3G03060	4.28	9.22	1.11	0.0192		P-loop containing nucleoside triphosphate hydrolases superfamily protein [Source:TAIR;Acc:AT3G03060]
AT3G03130	6.87	15.62	1.18	0.00535		unknown protein; BEST Arabidopsis thaliana protein match is: unknown protein (TAIR:AT5G17160.1); Has 7130 Blast hits to 3690 proteins in 504 species: Archae - 22; Bacteria - 2666; Metazoa - 1654; Fungi - 721; Plants - 246; Viruses - 56; Other Eukary /.../ 1765 (source: NCBI BLink). [Source:TAIR;Acc:AT3G03130]
AT3G03150	291.18	143.44	-1.02	0.00264		unknown protein; FUNCTIONS IN: molecular_function unknown; INVOLVED IN: biological_process unknown; LOCATED IN: mitochondrion; EXPRESSED IN: 22 plant structures; EXPRESSED DURING: 13 growth stages; BEST Arabidopsis thaliana protein match is: unknown /.../in (TAIR:AT5G17165.1); Has 39 Blast hits to 39 proteins in 11 species: Archae - 0; Bacteria - 0; Metazoa - 0; Fungi - 0; Plants - 39; Viruses - …
AT3G03480	2.24	0.19	-3.54	0.0466	CHAT	(Z)-3-hexen-1-ol acetyltransferase [Source:UniProtKB/Swiss-Prot;Acc:Q9SRQ2]
AT3G03870	40.58	19.79	-1.04	0.00813		unknown protein; BEST Arabidopsis thaliana protein match is: unknown protein (TAIR:AT5G18130.1); Has 47 Blast hits to 47 proteins in 13 species: Archae - 0; Bacteria - 0; Metazoa - 2; Fungi - 0; Plants - 45; Viruses - 0; Other Eukaryotes - 0 (source /.../ BLink). [Source:TAIR;Acc:AT3G03870]
AT3G03990	145.92	70.08	-1.06	0.00145	D14	Probable strigolactone esterase D14 homolog [Source:UniProtKB/Swiss-Prot;Acc:Q9SQR3]
AT3G04140	17.37	5.57	-1.64	0.000776		Ankyrin repeat family protein [Source:TAIR;Acc:AT3G04140]
AT3G04210	72.94	27.66	-1.4	0.000776		Disease resistance protein (TIR-NBS class) [Source:TAIR;Acc:AT3G04210]
AT3G04220	0.19	1.2	2.63	0.027		Disease resistance protein (TIR-NBS-LRR class) family [Source:TAIR;Acc:AT3G04220]
AT3G04290	151.41	84.06	-0.85	0.0198	LTL1	GDSL esterase/lipase LTL1 [Source:UniProtKB/Swiss-Prot;Acc:Q9M8Y5]
AT3G04550	246.06	140.36	-0.81	0.0249	RAF2	Rubisco accumulation factor 2, chloroplastic [Source:UniProtKB/Swiss-Prot;Acc:Q9SR19]
AT3G04720	23.42	52	1.15	0.00483	HEL	Hevein-like preproprotein [Source:UniProtKB/Swiss-Prot;Acc:P43082]
AT3G04770	5.34	11.46	1.1	0.0468	RPSAB	40S ribosomal protein Sa-2 [Source:UniProtKB/Swiss-Prot;Acc:Q8H173]
AT3G04790	562.24	180.19	-1.64	0.000776	RPI3	Probable ribose-5-phosphate isomerase 3, chloroplastic [Source:UniProtKB/Swiss-Prot;Acc:Q9S726]
AT3G04854	0	52.72	+	0.0122		unknown protein; LOCATED IN: endomembrane system; Has 30201 Blast hits to 17322 proteins in 780 species: Archae - 12; Bacteria - 1396; Metazoa - 17338; Fungi - 3422; Plants - 5037; Viruses - 0; Other Eukaryotes - 2996 (source: NCBI BLink). [Source:TAIR;Acc:AT3G04854]
AT3G04860	14.92	6.07	-1.3	0.00583		Plant protein of unknown function (DUF868) [Source:TAIR;Acc:AT3G04860]
AT3G04890	41.49	18.08	-1.2	0.00483		Uncharacterized conserved protein (DUF2358) [Source:TAIR;Acc:AT3G04890]
AT3G05000	68.22	34.19	-1	0.0142		Transport protein particle (TRAPP) component [Source:TAIR;Acc:AT3G05000]
AT3G05130	3.31	10.77	1.7	0.000776		BEST Arabidopsis thaliana protein match is: Prefoldin chaperone subunit family protein (TAIR:AT5G27330.1); Has 171032 Blast hits to 82560 proteins in 3364 species: Archae - 2835; Bacteria - 33550; Metazoa - 71995; Fungi - 13365; Plants - 9598; Virus /.../92; Other Eukaryotes - 39097 (source: NCBI BLink). [Source:TAIR;Acc:AT3G05130]
AT3G05165	2.85	8.48	1.57	0.00677		Sugar transporter ERD6-like 11 [Source:UniProtKB/Swiss-Prot;Acc:Q94AF9]
AT3G05200	16.19	7.51	-1.11	0.0107	ATL6	E3 ubiquitin-protein ligase ATL6 [Source:UniProtKB/Swiss-Prot;Acc:Q8RXX9]
AT3G05625	54.46	24.99	-1.12	0.00207		Tetratricopeptide repeat (TPR)-like superfamily protein [Source:TAIR;Acc:AT3G05625]
AT3G05650	4.25	14.71	1.79	0.000776	AtRLP32	receptor like protein 32 [Source:TAIR;Acc:AT3G05650]
AT3G05660	1.75	4.89	1.48	0.00583	AtRLP33	receptor like protein 33 [Source:TAIR;Acc:AT3G05660]
AT3G05730	573.7	150.3	-1.93	0.000776		Defensin-like protein 205 [Source:UniProtKB/Swiss-Prot;Acc:Q9M9M3]
AT3G05740	0.82	2.51	1.61	0.0399	RECQL1	ATP-dependent DNA helicase Q-like 1 [Source:UniProtKB/Swiss-Prot;Acc:Q9FT74]
AT3G05880	873.22	458.6	-0.93	0.00989	RCI2A	Hydrophobic protein RCI2A [Source:UniProtKB/Swiss-Prot;Acc:Q9ZNQ7]
AT3G05900	3.52	8.59	1.29	0.00431		neurofilament protein-related [Source:TAIR;Acc:AT3G05900]
AT3G06070	39	13.83	-1.5	0.000776		unknown protein; BEST Arabidopsis thaliana protein match is: unknown protein (TAIR:AT5G19190.1); Has 33 Blast hits to 33 proteins in 12 species: Archae - 0; Bacteria - 0; Metazoa - 1; Fungi - 0; Plants - 32; Viruses - 0; Other Eukaryotes - 0 (source /.../ BLink). [Source:TAIR;Acc:AT3G06070]
AT3G06125	213.92	42.2	-2.34	0.000776		other RNA [Source:TAIR;Acc:AT3G06125]
AT3G06140	13.91	6.3	-1.14	0.0198	LUL4	Probable E3 ubiquitin-protein ligase LUL4 [Source:UniProtKB/Swiss-Prot;Acc:Q8LA32]
AT3G06145	46.95	14.55	-1.69	0.000776		unknown protein; Has 15 Blast hits to 15 proteins in 7 species: Archae - 0; Bacteria - 0; Metazoa - 0; Fungi - 0; Plants - 15; Viruses - 0; Other Eukaryotes - 0 (source: NCBI BLink). [Source:TAIR;Acc:AT3G06145]
AT3G06150	33.41	16.48	-1.02	0.00677		unknown protein; BEST Arabidopsis thaliana protein match is: unknown protein (TAIR:AT5G19060.1); Has 61 Blast hits to 59 proteins in 10 species: Archae - 0; Bacteria - 0; Metazoa - 3; Fungi - 0; Plants - 58; Viruses - 0; Other Eukaryotes - 0 (source /.../ BLink). [Source:TAIR;Acc:AT3G06150]
AT3G06160	10.08	2.92	-1.79	0.0142	REM21	B3 domain-containing protein REM21 [Source:UniProtKB/Swiss-Prot;Acc:Q9M8K2]
AT3G06410	25.17	14.24	-0.82	0.0389		Zinc finger CCCH domain-containing protein 34 [Source:UniProtKB/Swiss-Prot;Acc:Q9SQU4]
AT3G06500	4.58	14.92	1.7	0.000776	INVC	Alkaline/neutral invertase C, mitochondrial [Source:UniProtKB/Swiss-Prot;Acc:B9DFA8]
AT3G06510	124.8	60.84	-1.04	0.000776	SFR2	Beta-glucosidase-like SFR2, chloroplastic [Source:UniProtKB/Swiss-Prot;Acc:Q93Y07]
AT3G06530	3.42	10.22	1.58	0.000776		Uncharacterized protein At3g06530 [Source:UniProtKB/Swiss-Prot;Acc:Q9C8Z4]
AT3G06750	167.42	48.41	-1.79	0.000776		hydroxyproline-rich glycoprotein family protein [Source:TAIR;Acc:AT3G06750]
AT3G07050	17.32	46.55	1.43	0.000776	NSN1	Guanine nucleotide-binding protein-like NSN1 [Source:UniProtKB/Swiss-Prot;Acc:Q9M8Z5]
AT3G07310	62.19	36.23	-0.78	0.0331		Protein of unknown function (DUF760) [Source:TAIR;Acc:AT3G07310]
AT3G07350	4.43	0.89	-2.31	0.0149		Protein of unknown function (DUF506) [Source:TAIR;Acc:AT3G07350]
AT3G07390	140	78.33	-0.84	0.0236	AIR12	auxin-responsive family protein [Source:TAIR;Acc:AT3G07390]
AT3G07450	5.01	0	-	0.000776		Bifunctional inhibitor/lipid-transfer protein/seed storage 2S albumin superfamily protein [Source:TAIR;Acc:AT3G07450]
AT3G07480	258.75	151.35	-0.77	0.0335		2Fe-2S ferredoxin-like superfamily protein [Source:TAIR;Acc:AT3G07480]
AT3G07540	8.25	17.28	1.07	0.00677	FH10	Formin-like protein 10 [Source:UniProtKB/Swiss-Prot;Acc:Q9SRR2]
AT3G07610	4.7	10.05	1.1	0.0111	JMJ25	Lysine-specific demethylase JMJ25 [Source:UniProtKB/Swiss-Prot;Acc:Q9SSE9]
AT3G07770	15.35	32.46	1.08	0.00207	Hsp89.1	HEAT SHOCK PROTEIN 89.1 [Source:TAIR;Acc:AT3G07770]
AT3G08010	140.58	82.11	-0.78	0.0399	ATAB2	RNA binding [Source:TAIR;Acc:AT3G08010]
AT3G08730	23.08	50.8	1.14	0.00264	ATPK1	Serine/threonine-protein kinase AtPK1/AtPK6 [Source:UniProtKB/Swiss-Prot;Acc:P42818]
AT3G08740	278.91	150.21	-0.89	0.013		elongation factor P (EF-P) family protein [Source:TAIR;Acc:AT3G08740]
AT3G08920	105.4	42.94	-1.3	0.000776	STR10	Rhodanese-like domain-containing protein 10 [Source:UniProtKB/Swiss-Prot;Acc:Q9SR92]
AT3G09162	7.98	2.21	-1.85	0.0419		unknown protein; FUNCTIONS IN: molecular_function unknown; INVOLVED IN: biological_process unknown; LOCATED IN: endomembrane system; EXPRESSED IN: stem, root, inflorescence, cultured cell, leaf; Has 35333 Blast hits to 34131 proteins in 2444 species /.../ae - 798; Bacteria - 22429; Metazoa - 974; Fungi - 991; Plants - 531; Viruses - 0; Other Eukaryotes - 9610 (source: NCBI BLink). [Source:TAIR;Ac…
AT3G09580	41.65	18.58	-1.16	0.00145		FAD/NAD(P)-binding oxidoreductase family protein [Source:TAIR;Acc:AT3G09580]
AT3G09720	3.62	8.18	1.18	0.0192	RH57	DEAD-box ATP-dependent RNA helicase 57 [Source:UniProtKB/Swiss-Prot;Acc:Q84TG1]
AT3G09860	254	140.02	-0.86	0.0185		unknown protein; Has 34 Blast hits to 34 proteins in 12 species: Archae - 0; Bacteria - 0; Metazoa - 0; Fungi - 0; Plants - 34; Viruses - 0; Other Eukaryotes - 0 (source: NCBI BLink). [Source:TAIR;Acc:AT3G09860]
AT3G10020	88.2	52.07	-0.76	0.049		unknown protein; FUNCTIONS IN: molecular_function unknown; INVOLVED IN: response to oxidative stress, anaerobic respiration; LOCATED IN: cellular_component unknown; EXPRESSED IN: 23 plant structures; EXPRESSED DURING: 13 growth stages; Has 47 Blast /.../o 47 proteins in 12 species: Archae - 0; Bacteria - 0; Metazoa - 1; Fungi - 0; Plants - 46; Viruses - 0; Other Eukaryotes - 0 (source: NCBI BLink…
AT3G10060	193.95	89.66	-1.11	0.00145	FKBP16-4	Peptidyl-prolyl cis-trans isomerase FKBP16-4, chloroplastic [Source:UniProtKB/Swiss-Prot;Acc:Q9SR70]
AT3G10180	0.49	1.62	1.71	0.0259		P-loop containing nucleoside triphosphate hydrolases superfamily protein [Source:TAIR;Acc:AT3G10180]
AT3G10190	13.3	26.86	1.01	0.0381	CML36	Probable calcium-binding protein CML36 [Source:UniProtKB/Swiss-Prot;Acc:Q9SS31]
AT3G10230	76.58	34.24	-1.16	0.000776	LCY1	Lycopene beta cyclase, chloroplastic [Source:UniProtKB/Swiss-Prot;Acc:Q38933]
AT3G10260	67.97	39.95	-0.77	0.0475	RTNLB8	Reticulon-like protein B8 [Source:UniProtKB/Swiss-Prot;Acc:Q9SS37]
AT3G10310	1.13	3.29	1.54	0.016		P-loop nucleoside triphosphate hydrolases superfamily protein with CH (Calponin Homology) domain [Source:TAIR;Acc:AT3G10310]
AT3G10525	109.7	58.75	-0.9	0.0252	SMR1	Cyclin-dependent protein kinase inhibitor SMR1 [Source:UniProtKB/Swiss-Prot;Acc:Q9LPP4]
AT3G10530	5.92	13.36	1.17	0.00632		Transducin/WD40 repeat-like superfamily protein [Source:TAIR;Acc:AT3G10530]
AT3G10570	12.68	4.3	-1.56	0.00207	CYP77A6	cytochrome P450, family 77, subfamily A, polypeptide 6 [Source:TAIR;Acc:AT3G10570]
AT3G10840	39.76	17.94	-1.15	0.000776		alpha/beta-Hydrolases superfamily protein [Source:TAIR;Acc:AT3G10840]
AT3G10985	120.39	52.29	-1.2	0.000776	SAG20	senescence associated gene 20 [Source:TAIR;Acc:AT3G10985]
AT3G11090	65.2	26.65	-1.29	0.000776	LBD21	LOB domain-containing protein 21 [Source:UniProtKB/Swiss-Prot;Acc:Q9SRL8]
AT3G11110	35.9	8.85	-2.02	0.00769	ATL66	RING-H2 finger protein ATL66 [Source:UniProtKB/Swiss-Prot;Acc:Q9SRM0]
AT3G11120	1081.43	619.11	-0.8	0.0276	RPL41E	60S ribosomal protein L41 [Source:UniProtKB/Swiss-Prot;Acc:P62120]
AT3G11170	285.21	129.32	-1.14	0.000776	FAD7	Omega-3 fatty acid desaturase, chloroplastic [Source:UniProtKB/Swiss-Prot;Acc:P46310]
AT3G11410	60.35	25.02	-1.27	0.000776	PP2CA	Protein phosphatase 2C 37 [Source:UniProtKB/Swiss-Prot;Acc:P49598]
AT3G11630	2098.54	980.82	-1.1	0.00677	BAS1	2-Cys peroxiredoxin BAS1, chloroplastic [Source:UniProtKB/Swiss-Prot;Acc:Q96291]
AT3G11660	110.11	64.71	-0.77	0.0426	NHL1	NDR1/HIN1-like 1 [Source:TAIR;Acc:AT3G11660]
AT3G11700	68.97	39.53	-0.8	0.0291	FLA18	Fasciclin-like arabinogalactan protein 18 [Source:UniProtKB/Swiss-Prot;Acc:Q93W32]
AT3G11770	32.27	16.91	-0.93	0.0419		Polynucleotidyl transferase, ribonuclease H-like superfamily protein [Source:TAIR;Acc:AT3G11770]
AT3G11930	188.11	73.4	-1.36	0.000776		Adenine nucleotide alpha hydrolases-like superfamily protein [Source:TAIR;Acc:AT3G11930]
AT3G11945	114.03	55.39	-1.04	0.00145	HST	Homogentisate solanesyltransferase, chloroplastic [Source:UniProtKB/Swiss-Prot;Acc:Q1ACB3]
AT3G11964	3.35	11.93	1.83	0.000776		RNA binding;RNA binding [Source:TAIR;Acc:AT3G11964]
AT3G12270	7.5	18.53	1.31	0.000776	PRMT3	Probable protein arginine N-methyltransferase 3 [Source:UniProtKB/Swiss-Prot;Acc:Q0WVD6]
AT3G12280	8.63	17.27	1	0.00535	RBR1	Retinoblastoma-related protein 1 [Source:UniProtKB/Swiss-Prot;Acc:Q9LKZ3]
AT3G12345	302.64	119.64	-1.34	0.000776		unknown protein; LOCATED IN: chloroplast; Has 35333 Blast hits to 34131 proteins in 2444 species: Archae - 798; Bacteria - 22429; Metazoa - 974; Fungi - 991; Plants - 531; Viruses - 0; Other Eukaryotes - 9610 (source: NCBI BLink). [Source:TAIR;Acc:AT3G12345]
AT3G12380	2.98	6.88	1.21	0.0156	ARP5	Actin-related protein 5 [Source:UniProtKB/Swiss-Prot;Acc:Q940Z2]
AT3G12610	127.06	71.73	-0.82	0.022	DRT100	DNA-damage-repair/toleration protein DRT100 [Source:UniProtKB/Swiss-Prot;Acc:Q00874]
AT3G12630	158.32	75.77	-1.06	0.00207	SAP5	Zinc finger A20 and AN1 domain-containing stress-associated protein 5 [Source:UniProtKB/Swiss-Prot;Acc:Q9LHJ8]
AT3G12780	2756.67	1177.3	-1.23	0.00946	PGK1	Phosphoglycerate kinase 1, chloroplastic [Source:UniProtKB/Swiss-Prot;Acc:Q9LD57]
AT3G12810	2	4.96	1.31	0.000776	PIE1	Protein PHOTOPERIOD-INDEPENDENT EARLY FLOWERING 1 [Source:UniProtKB/Swiss-Prot;Acc:Q7X9V2]
AT3G12970	0.77	3.03	1.98	0.0288		unknown protein; BEST Arabidopsis thaliana protein match is: unknown protein (TAIR:AT1G56020.1); Has 2408 Blast hits to 418 proteins in 91 species: Archae - 0; Bacteria - 41; Metazoa - 198; Fungi - 63; Plants - 125; Viruses - 13; Other Eukaryotes - /.../source: NCBI BLink). [Source:TAIR;Acc:AT3G12970]
AT3G13080	7.79	64.34	3.05	0.000776	ABCC3	ABC transporter C family member 3 [Source:UniProtKB/Swiss-Prot;Acc:Q9LK64]
AT3G13100	0.33	1.25	1.92	0.0195	ABCC7	ABC transporter C family member 7 [Source:UniProtKB/Swiss-Prot;Acc:Q9LK62]
AT3G13120	799.97	434.35	-0.88	0.0167	RPS10	30S ribosomal protein S10, chloroplastic [Source:UniProtKB/Swiss-Prot;Acc:Q9LK61]
AT3G13190	4.87	11.87	1.29	0.0146		WEB family protein At3g13190 [Source:UniProtKB/Swiss-Prot;Acc:Q9LK53]
AT3G13433	0.65	0	-	0.0482		unknown protein; FUNCTIONS IN: molecular_function unknown; INVOLVED IN: biological_process unknown; LOCATED IN: endomembrane system; Has 0 Blast hits to 0 proteins in 0 species (source: NCBI BLink). [Source:TAIR;Acc:AT3G13433]
AT3G13690	11.59	22.23	0.94	0.0153		Protein kinase protein with adenine nucleotide alpha hydrolases-like domain [Source:TAIR;Acc:AT3G13690]
AT3G13940	6.89	14.89	1.11	0.0185		DNA binding;DNA-directed RNA polymerases [Source:TAIR;Acc:AT3G13940]
AT3G13960	2.39	9.49	1.99	0.000776	GRF5	Growth-regulating factor 5 [Source:UniProtKB/Swiss-Prot;Acc:Q8L8A6]
AT3G14020	3.57	10.22	1.52	0.0107	NFYA6	Nuclear transcription factor Y subunit A-6 [Source:UniProtKB/Swiss-Prot;Acc:Q9LVJ7]
AT3G14067	223.57	114.29	-0.97	0.00724		Subtilase family protein [Source:TAIR;Acc:AT3G14067]
AT3G14172	3.93	7.35	0.9	0.0246		FUNCTIONS IN: molecular_function unknown; INVOLVED IN: biological_process unknown; LOCATED IN: cellular_component unknown; BEST Arabidopsis thaliana protein match is: COP1-interacting protein-related (TAIR:AT1G72410.1); Has 30201 Blast hits to 17322 /.../ins in 780 species: Archae - 12; Bacteria - 1396; Metazoa - 17338; Fungi - 3422; Plants - 5037; Viruses - 0; Other Eukaryotes - 2996 (source: NC…
AT3G14415	765.91	398.2	-0.94	0.0138	GLO2	Peroxisomal (S)-2-hydroxy-acid oxidase GLO2 [Source:UniProtKB/Swiss-Prot;Acc:Q9LRS0]
AT3G14420	1549.08	648.86	-1.26	0.000776	GLO1	Peroxisomal (S)-2-hydroxy-acid oxidase GLO1 [Source:UniProtKB/Swiss-Prot;Acc:Q9LRR9]
AT3G14595	53.54	26.86	-0.99	0.0206		Ribosomal protein L18ae family [Source:TAIR;Acc:AT3G14595]
AT3G14770	18.55	4.66	-1.99	0.000776	SWEET2	Bidirectional sugar transporter SWEET2 [Source:UniProtKB/Swiss-Prot;Acc:Q9LH79]
AT3G15110	134.15	60.81	-1.14	0.000776		unknown protein; FUNCTIONS IN: molecular_function unknown; INVOLVED IN: biological_process unknown; LOCATED IN: chloroplast thylakoid membrane; EXPRESSED IN: 20 plant structures; EXPRESSED DURING: 13 growth stages; CONTAINS InterPro DOMAIN/s: Protei /.../nknown function DUF3082 (InterPro:IPR021434); Has 77 Blast hits to 77 proteins in 38 species: Archae - 0; Bacteria - 37; Metazoa - 0; Fungi - 0;…
AT3G15190	1075.36	479.35	-1.17	0.00374	RPS20	30S ribosomal protein S20, chloroplastic [Source:UniProtKB/Swiss-Prot;Acc:Q9ASV6]
AT3G15353	4267.68	2082.11	-1.04	0.00813	MT3	metallothionein 3 [Source:TAIR;Acc:AT3G15353]
AT3G15356	13.63	34.35	1.33	0.000776	LEC	Lectin-like protein LEC [Source:UniProtKB/Swiss-Prot;Acc:Q9LJR2]
AT3G15360	992.23	397.3	-1.32	0.000776	ATHM4	Thioredoxin M4, chloroplastic [Source:UniProtKB/Swiss-Prot;Acc:Q9SEU6]
AT3G15450	116.04	38.23	-1.6	0.0356		Aluminium induced protein with YGL and LRDR motifs [Source:TAIR;Acc:AT3G15450]
AT3G15590	7.51	14.57	0.96	0.0227		Pentatricopeptide repeat-containing protein At3g15590, mitochondrial [Source:UniProtKB/Swiss-Prot;Acc:Q9LRP6]
AT3G15630	155.02	47.25	-1.71	0.000776		unknown protein; FUNCTIONS IN: molecular_function unknown; INVOLVED IN: biological_process unknown; LOCATED IN: chloroplast; EXPRESSED IN: 24 plant structures; EXPRESSED DURING: 15 growth stages; BEST Arabidopsis thaliana protein match is: unknown p /.../ (TAIR:AT1G52720.1); Has 61 Blast hits to 61 proteins in 13 species: Archae - 0; Bacteria - 0; Metazoa - 0; Fungi - 0; Plants - 61; Viruses - 0;…
AT3G15640	158.56	91.71	-0.79	0.0256	COX5B-1	Cytochrome c oxidase subunit 5b-1, mitochondrial [Source:UniProtKB/Swiss-Prot;Acc:Q9LW15]
AT3G15690	95.61	57.19	-0.74	0.0422		Single hybrid motif superfamily protein [Source:TAIR;Acc:AT3G15690]
AT3G15720	2.58	20.41	2.99	0.000776		Probable polygalacturonase At3g15720 [Source:UniProtKB/Swiss-Prot;Acc:Q9LW07]
AT3G15850	195.63	106.88	-0.87	0.0163	ADS3	Palmitoyl-monogalactosyldiacylglycerol delta-7 desaturase, chloroplastic [Source:UniProtKB/Swiss-Prot;Acc:Q949X0]
AT3G15900	63.7	28.72	-1.15	0.00677		unknown protein; FUNCTIONS IN: molecular_function unknown; INVOLVED IN: biological_process unknown; LOCATED IN: chloroplast; EXPRESSED IN: 23 plant structures; EXPRESSED DURING: 13 growth stages; Has 26 Blast hits to 26 proteins in 10 species: Archa /.../ Bacteria - 0; Metazoa - 0; Fungi - 0; Plants - 26; Viruses - 0; Other Eukaryotes - 0 (source: NCBI BLink). [Source:TAIR;Acc:AT3G15900]
AT3G15950	0.21	5.52	4.75	0.00989	NAI2	TSA1-like protein [Source:UniProtKB/Swiss-Prot;Acc:Q9LSB4]
AT3G15990	1.22	3.65	1.58	0.0282	SULTR3;4	Probable sulfate transporter 3.4 [Source:UniProtKB/Swiss-Prot;Acc:Q9LW86]
AT3G16140	2497.63	1142.59	-1.13	0.00207	PSAH1	Photosystem I reaction center subunit VI-1, chloroplastic [Source:UniProtKB/Swiss-Prot;Acc:Q9SUI7]
AT3G16240	749.56	346	-1.12	0.00145	TIP2-1	Aquaporin TIP2-1 [Source:UniProtKB/Swiss-Prot;Acc:Q41951]
AT3G16340	2.19	5.2	1.25	0.00535	ABCG29	ABC transporter G family member 29 [Source:UniProtKB/Swiss-Prot;Acc:Q94A18]
AT3G16400	11.28	28.51	1.34	0.000776	NSP1	Nitrile-specifier protein 1 [Source:UniProtKB/Swiss-Prot;Acc:Q9SDM9]
AT3G16420	2.69	51.89	4.27	0.000776	PBP1	PYK10-binding protein 1 [Source:UniProtKB/Swiss-Prot;Acc:O04314]
AT3G16430	0	0.54	+	0.000776	PBP2	PYK10-binding protein 2 [Source:UniProtKB/Swiss-Prot;Acc:O04313]
AT3G16450	0	0.77	+	0.000776	JAL33	Jacalin-related lectin 33 [Source:UniProtKB/Swiss-Prot;Acc:O04311]
AT3G16460	1.19	3.98	1.74	0.00769	JAL34	Jacalin-related lectin 34 [Source:UniProtKB/Swiss-Prot;Acc:O04310]
AT3G16470	25.63	51.28	1	0.00483	JAL35	Jacalin-related lectin 35 [Source:UniProtKB/Swiss-Prot;Acc:O04309]
AT3G16530	8.33	28.39	1.77	0.000776		Lectin-like protein At3g16530 [Source:UniProtKB/Swiss-Prot;Acc:Q9LK72]
AT3G16570	179.07	74.23	-1.27	0.000776	RALF23	Rapid alkalinization factor 23 [Source:UniProtKB/Swiss-Prot;Acc:Q9LUS7]
AT3G16640	1901.92	986.41	-0.95	0.0206	TCTP	Translationally-controlled tumor protein homolog [Source:UniProtKB/Swiss-Prot;Acc:P31265]
AT3G16660	72.11	15.77	-2.19	0.000776		Pollen Ole e 1 allergen and extensin family protein [Source:TAIR;Acc:AT3G16660]
AT3G16670	471.03	16.55	-4.83	0.000776		Pollen Ole e 1 allergen and extensin family protein [Source:TAIR;Acc:AT3G16670]
AT3G16810	6.45	17.86	1.47	0.000776	APUM24	Pumilio homolog 24 [Source:UniProtKB/Swiss-Prot;Acc:Q9LRZ3]
AT3G16890	0.56	1.95	1.8	0.0417	PPR40	Putative pentatricopeptide repeat-containing protein At3g16890, mitochondrial [Source:UniProtKB/Swiss-Prot;Acc:Q9LSQ2]
AT3G16910	108.09	34.99	-1.63	0.000776	AAE7	Acetate/butyrate--CoA ligase AAE7, peroxisomal [Source:UniProtKB/Swiss-Prot;Acc:Q8VZF1]
AT3G17070	25.42	6.85	-1.89	0.000776	PER29	Peroxidase 29 [Source:UniProtKB/Swiss-Prot;Acc:Q9LSP0]
AT3G17100	48.17	26.86	-0.84	0.0343	BHLH147	Transcription factor bHLH147 [Source:UniProtKB/Swiss-Prot;Acc:Q9LSN7]
AT3G17185	53.08	20.36	-1.38	0.00583	TASIR-ARF	TAS3/TASIR-ARF (TRANS-ACTING SIRNA3); other RNA [Source:TAIR;Acc:AT3G17185]
AT3G17210	177.02	100.36	-0.82	0.0302	ATHS1	Probable protein Pop3 [Source:UniProtKB/Swiss-Prot;Acc:Q9LUV2]
AT3G17360	0.37	1.49	2.01	0.00989	POK1	Phragmoplast orienting kinesin-1 [Source:UniProtKB/Swiss-Prot;Acc:Q27IK7]
AT3G17640	26.18	13.41	-0.97	0.0291		Leucine-rich repeat (LRR) family protein [Source:TAIR;Acc:AT3G17640]
AT3G17670	30.23	14.64	-1.05	0.0171		tetratricopeptide repeat (TPR)-containing protein [Source:TAIR;Acc:AT3G17670]
AT3G18000	131.11	219.43	0.74	0.0455	NMT1	Phosphoethanolamine N-methyltransferase 1 [Source:UniProtKB/Swiss-Prot;Acc:Q9FR44]
AT3G18050	140.83	82.4	-0.77	0.0332		unknown protein; BEST Arabidopsis thaliana protein match is: unknown protein (TAIR:AT4G28100.1); Has 67 Blast hits to 66 proteins in 12 species: Archae - 0; Bacteria - 0; Metazoa - 0; Fungi - 0; Plants - 67; Viruses - 0; Other Eukaryotes - 0 (source /.../ BLink). [Source:TAIR;Acc:AT3G18050]
AT3G18080	117.54	201.1	0.77	0.0366	BGLU44	Beta-glucosidase 44 [Source:UniProtKB/Swiss-Prot;Acc:Q9LV33]
AT3G18490	296.02	164.08	-0.85	0.0206	ASPG1	Protein ASPARTIC PROTEASE IN GUARD CELL 1 [Source:UniProtKB/Swiss-Prot;Acc:Q9LS40]
AT3G18524	2.41	5.17	1.1	0.0256	MSH2	DNA mismatch repair protein MSH2 [Source:UniProtKB/Swiss-Prot;Acc:O24617]
AT3G18560	7.98	2.05	-1.96	0.0188		unknown protein; BEST Arabidopsis thaliana protein match is: unknown protein (TAIR:AT1G49000.1); Has 95 Blast hits to 95 proteins in 13 species: Archae - 0; Bacteria - 0; Metazoa - 0; Fungi - 0; Plants - 95; Viruses - 0; Other Eukaryotes - 0 (source /.../ BLink). [Source:TAIR;Acc:AT3G18560]
AT3G18610	0.21	1.99	3.25	0.023	NUCL2	Nucleolin 2 [Source:UniProtKB/Swiss-Prot;Acc:Q1PEP5]
AT3G18730	0.86	2.15	1.31	0.0299	TSK	Protein TONSOKU [Source:UniProtKB/Swiss-Prot;Acc:Q6Q4D0]
AT3G18773	12.17	4.14	-1.56	0.00677	ATL77	RING-H2 finger protein ATL77 [Source:UniProtKB/Swiss-Prot;Acc:Q9LS99]
AT3G18780	734.63	389.02	-0.92	0.0167	ACT2	Actin-2 [Source:UniProtKB/Swiss-Prot;Acc:Q96292]
AT3G18800	49.88	24.74	-1.01	0.0265		unknown protein; FUNCTIONS IN: molecular_function unknown; INVOLVED IN: biological_process unknown; LOCATED IN: plasma membrane; EXPRESSED IN: 17 plant structures; EXPRESSED DURING: 12 growth stages; Has 58 Blast hits to 58 proteins in 12 species: A /.../- 0; Bacteria - 0; Metazoa - 0; Fungi - 0; Plants - 58; Viruses - 0; Other Eukaryotes - 0 (source: NCBI BLink). [Source:TAIR;Acc:AT3G18800]
AT3G18910	4.25	10.68	1.33	0.0185	ETP2	F-box protein At3g18910 [Source:UniProtKB/Swiss-Prot;Acc:Q9LJ74]
AT3G18950	9.28	2.96	-1.65	0.00374		Transducin/WD40 repeat-like superfamily protein [Source:TAIR;Acc:AT3G18950]
AT3G19030	111.1	34.43	-1.69	0.000776		unknown protein; FUNCTIONS IN: molecular_function unknown; INVOLVED IN: pyridoxine biosynthetic process, homoserine biosynthetic process; LOCATED IN: endomembrane system; EXPRESSED IN: 19 plant structures; EXPRESSED DURING: 9 growth stages; BEST Ara /.../is thaliana protein match is: unknown protein (TAIR:AT1G49500.1); Has 22 Blast hits to 22 proteins in 2 species: Archae - 0; Bacteria - 0; Metaz…
AT3G19050	0.64	2.02	1.66	0.000776	POK2	Phragmoplast orienting kinesin 2 [Source:UniProtKB/Swiss-Prot;Acc:Q27IK6]
AT3G19150	2.63	8.55	1.7	0.0174	KRP6	Cyclin-dependent kinase inhibitor 6 [Source:UniProtKB/Swiss-Prot;Acc:Q0WNX9]
AT3G19210	1.43	3.61	1.34	0.0185	CHR25	Protein CHROMATIN REMODELING 25 [Source:UniProtKB/Swiss-Prot;Acc:Q0PCS3]
AT3G19270	0.54	2.25	2.07	0.034	CYP707A4	Abscisic acid 8'-hydroxylase 4 [Source:UniProtKB/Swiss-Prot;Acc:Q9LJK2]
AT3G19380	9.85	4.67	-1.08	0.0311	PUB25	U-box domain-containing protein 25 [Source:UniProtKB/Swiss-Prot;Acc:Q9LT79]
AT3G19430	0.28	2.24	3.02	0.0174		late embryogenesis abundant protein-related / LEA protein-related [Source:TAIR;Acc:AT3G19430]
AT3G19680	36.72	14.58	-1.33	0.000776		Protein of unknown function (DUF1005) [Source:TAIR;Acc:AT3G19680]
AT3G19740	6.77	12.38	0.87	0.0305		P-loop containing nucleoside triphosphate hydrolases superfamily protein [Source:TAIR;Acc:AT3G19740]
AT3G20370	0	0.75	+	0.000776		TRAF-like family protein [Source:TAIR;Acc:AT3G20370]
AT3G20440	6.11	14.22	1.22	0.000776	SBE3	1,4-alpha-glucan-branching enzyme 3, chloroplastic/amyloplastic [Source:UniProtKB/Swiss-Prot;Acc:D2WL32]
AT3G20470	91.18	190.12	1.06	0.00264	GRP-5	glycine-rich protein 5 [Source:TAIR;Acc:AT3G20470]
AT3G20680	94.83	40.15	-1.24	0.0163		Domain of unknown function (DUF1995) [Source:TAIR;Acc:AT3G20680]
AT3G20810	102.29	57.47	-0.83	0.0167	JMJD5	Putative lysine-specific demethylase JMJD5 [Source:UniProtKB/Swiss-Prot;Acc:Q8RWR1]
AT3G20820	212.74	107.66	-0.98	0.00535		Leucine-rich repeat (LRR) family protein [Source:TAIR;Acc:AT3G20820]
AT3G21055	5157	2142.39	-1.27	0.000776	PSBT	Photosystem II 5 kDa protein, chloroplastic [Source:UniProtKB/Swiss-Prot;Acc:Q39195]
AT3G21090	0.26	1.97	2.92	0.0134	ABCG15	ABC transporter G family member 15 [Source:UniProtKB/Swiss-Prot;Acc:Q8RWI9]
AT3G21351	0	0.99	+	0.000776		unknown protein; LOCATED IN: endomembrane system; BEST Arabidopsis thaliana protein match is: unknown protein (TAIR:AT3G21352.1). [Source:TAIR;Acc:AT3G21351]
AT3G21420	0.87	3.13	1.84	0.034		2-oxoglutarate (2OG) and Fe(II)-dependent oxygenase superfamily protein [Source:TAIR;Acc:AT3G21420]
AT3G21460	42.11	5.39	-2.97	0.000776	GRXS10	Monothiol glutaredoxin-S10 [Source:UniProtKB/Swiss-Prot;Acc:Q9LIF1]
AT3G21540	3.26	11.08	1.76	0.000776		transducin family protein / WD-40 repeat family protein [Source:TAIR;Acc:AT3G21540]
AT3G21670	34.42	10.83	-1.67	0.000776	NPF6.4	Protein NRT1/ PTR FAMILY 6.4 [Source:UniProtKB/Swiss-Prot;Acc:Q9LVE0]
AT3G21760	80.96	27.8	-1.54	0.00207	UGT71B2	UDP-glycosyltransferase 71B2 [Source:UniProtKB/Swiss-Prot;Acc:Q9LSY8]
AT3G21770	1.09	13.46	3.63	0.00207	PER30	Peroxidase 30 [Source:UniProtKB/Swiss-Prot;Acc:Q9LSY7]
AT3G21870	35.84	6.8	-2.4	0.00264	CYCU1-1	Cyclin-U1-1 [Source:UniProtKB/Swiss-Prot;Acc:Q9LJ45]
AT3G22060	10.33	3.92	-1.4	0.0332	CRRSP38	Cysteine-rich repeat secretory protein 38 [Source:UniProtKB/Swiss-Prot;Acc:Q9LRJ9]
AT3G22142	12.72	37.84	1.57	0.000776		Bifunctional inhibitor/lipid-transfer protein/seed storage 2S albumin superfamily protein [Source:TAIR;Acc:AT3G22142]
AT3G22210	251.62	71.7	-1.81	0.0171		unknown protein; FUNCTIONS IN: molecular_function unknown; INVOLVED IN: biological_process unknown; LOCATED IN: endomembrane system; EXPRESSED IN: 21 plant structures; EXPRESSED DURING: 13 growth stages; Has 26 Blast hits to 26 proteins in 13 specie /.../hae - 0; Bacteria - 0; Metazoa - 0; Fungi - 0; Plants - 26; Viruses - 0; Other Eukaryotes - 0 (source: NCBI BLink). [Source:TAIR;Acc:AT3G22210]
AT3G22231	404.38	78.22	-2.37	0.000776	PCC1	Cysteine-rich and transmembrane domain-containing protein PCC1 [Source:UniProtKB/Swiss-Prot;Acc:Q94C26]
AT3G22235	527.21	83.01	-2.67	0.000776		BEST Arabidopsis thaliana protein match is: pathogen and circadian controlled 1 (TAIR:AT3G22231.1); Has 122 Blast hits to 122 proteins in 11 species: Archae - 0; Bacteria - 0; Metazoa - 0; Fungi - 0; Plants - 122; Viruses - 0; Other Eukaryotes - 0 ( /.../: NCBI BLink). [Source:TAIR;Acc:AT3G22235]
AT3G22310	13.21	33.72	1.35	0.000776	RH9	DEAD-box ATP-dependent RNA helicase 9 [Source:UniProtKB/Swiss-Prot;Acc:Q9LUW6]
AT3G22370	25.66	53	1.05	0.00632	AOX1A	Ubiquinol oxidase 1a, mitochondrial [Source:UniProtKB/Swiss-Prot;Acc:Q39219]
AT3G22660	16.81	33.28	0.99	0.0178		Probable rRNA-processing protein EBP2 homolog [Source:UniProtKB/Swiss-Prot;Acc:Q9LUJ5]
AT3G22790	2.22	5.14	1.21	0.00374	NET1A	Protein NETWORKED 1A [Source:UniProtKB/Swiss-Prot;Acc:Q9LUI2]
AT3G22840	18.3	45.39	1.31	0.000776	ELIP1	Early light-induced protein 1, chloroplastic [Source:UniProtKB/Swiss-Prot;Acc:P93735]
AT3G22910	0.23	2.25	3.27	0.00859	ACA13	Putative calcium-transporting ATPase 13, plasma membrane-type [Source:UniProtKB/Swiss-Prot;Acc:Q9LIK7]
AT3G23050	129.04	75.45	-0.77	0.0375	IAA7	Auxin-responsive protein IAA7 [Source:UniProtKB/Swiss-Prot;Acc:Q38825]
AT3G23170	52.94	19.03	-1.48	0.00145		unknown protein; BEST Arabidopsis thaliana protein match is: unknown protein (TAIR:AT4G14450.1); Has 74 Blast hits to 74 proteins in 6 species: Archae - 0; Bacteria - 0; Metazoa - 0; Fungi - 0; Plants - 74; Viruses - 0; Other Eukaryotes - 0 (source: /.../BLink). [Source:TAIR;Acc:AT3G23170]
AT3G23325	62.05	29.9	-1.05	0.0236		Uncharacterized protein At3g23325 [Source:UniProtKB/Swiss-Prot;Acc:Q9LW64]
AT3G23400	273.42	144.61	-0.92	0.0122	PAP6	Probable plastid-lipid-associated protein 6, chloroplastic [Source:UniProtKB/Swiss-Prot;Acc:Q9LW57]
AT3G23430	2.98	10.98	1.88	0.000776	PHO1	Phosphate transporter PHO1 [Source:UniProtKB/Swiss-Prot;Acc:Q8S403]
AT3G23530	18.27	10.6	-0.79	0.041		Cyclopropane-fatty-acyl-phospholipid synthase [Source:TAIR;Acc:AT3G23530]
AT3G23550	1.21	4.49	1.89	0.0163	LAL5	MATE efflux family protein LAL5 [Source:UniProtKB/Swiss-Prot;Acc:Q9LUH3]
AT3G23635	0	25.46	+	0.0122	RTFL13	ROTUNDIFOLIA like 13 [Source:TAIR;Acc:AT3G23635]
AT3G23640	12.02	20.2	0.75	0.0397	HGL1	heteroglycan glucosidase 1 [Source:TAIR;Acc:AT3G23640]
AT3G23670	1.81	4.97	1.46	0.00319	KIN12B	Kinesin-like protein KIN12B [Source:UniProtKB/Swiss-Prot;Acc:Q8L7Y8]
AT3G23700	172.97	94.14	-0.88	0.0156		Nucleic acid-binding proteins superfamily [Source:TAIR;Acc:AT3G23700]
AT3G23740	1.09	4.9	2.16	0.00724		unknown protein; FUNCTIONS IN: molecular_function unknown; INVOLVED IN: biological_process unknown; LOCATED IN: chloroplast; EXPRESSED IN: 9 plant structures; EXPRESSED DURING: C globular stage, F mature embryo stage, petal differentiation and expan /.../tage, E expanded cotyledon stage, D bilateral stage; BEST Arabidopsis thaliana protein match is: unknown protein (TAIR:AT4G14120.1); Has 155 Bla…
AT3G23760	71.75	34.9	-1.04	0.00632		FUNCTIONS IN: molecular_function unknown; INVOLVED IN: biological_process unknown; LOCATED IN: vacuole; EXPRESSED IN: 20 plant structures; EXPRESSED DURING: 13 growth stages; BEST Arabidopsis thaliana protein match is: transferases, transferring gly /.../groups (TAIR:AT4G14100.1); Has 108 Blast hits to 104 proteins in 19 species: Archae - 0; Bacteria - 0; Metazoa - 8; Fungi - 0; Plants - 90; Viru…
AT3G23805	67.03	23.27	-1.53	0.000776	RALFL24	Protein RALF-like 24 [Source:UniProtKB/Swiss-Prot;Acc:Q9LK37]
AT3G23840	32.15	7.01	-2.2	0.000776	CER26L	Protein ECERIFERUM 26-like [Source:UniProtKB/Swiss-Prot;Acc:Q9LIS1]
AT3G23880	30.13	4.45	-2.76	0.000776		F-box/kelch-repeat protein At3g23880 [Source:UniProtKB/Swiss-Prot;Acc:Q9LIR8]
AT3G23890	3.67	10.59	1.53	0.000776	TOP2	DNA topoisomerase 2 [Source:UniProtKB/Swiss-Prot;Acc:P30182]
AT3G24030	23.64	11.99	-0.98	0.0276	THIM	Hydroxyethylthiazole kinase [Source:UniProtKB/Swiss-Prot;Acc:Q9LIQ4]
AT3G24080	14.6	33.79	1.21	0.000776		KRR1 family protein [Source:TAIR;Acc:AT3G24080]
AT3G24420	262.52	124.42	-1.08	0.000776		alpha/beta-Hydrolases superfamily protein [Source:TAIR;Acc:AT3G24420]
AT3G24430	137.86	70.03	-0.98	0.00431	HCF101	Fe-S cluster assembly factor HCF101, chloroplastic [Source:UniProtKB/Swiss-Prot;Acc:Q6STH5]
AT3G24450	1.32	6.42	2.28	0.0276		Heavy metal transport/detoxification superfamily protein [Source:TAIR;Acc:AT3G24450]
AT3G24516	0	47.95	+	0.000776		unknown protein; Has 30201 Blast hits to 17322 proteins in 780 species: Archae - 12; Bacteria - 1396; Metazoa - 17338; Fungi - 3422; Plants - 5037; Viruses - 0; Other Eukaryotes - 2996 (source: NCBI BLink). [Source:TAIR;Acc:AT3G24516]
AT3G24542	0	7.31	+	0.000776		Beta-galactosidase related protein [Source:TAIR;Acc:AT3G24542]
AT3G24927	23.19	10.52	-1.14	0.0236		pseudogene of unknown protein [Source:TAIR;Acc:AT3G24927]
AT3G25030	22.79	10.15	-1.17	0.0181		RING/U-box superfamily protein [Source:TAIR;Acc:AT3G25030]
AT3G25190	0	4.52	+	0.000776		Vacuolar iron transporter homolog 2.1 [Source:UniProtKB/Swiss-Prot;Acc:Q9LSF6]
AT3G25430	2.24	5.55	1.31	0.0314		Poly(A)-specific ribonuclease PARN-like [Source:UniProtKB/Swiss-Prot;Acc:Q8W4C3]
AT3G25510	0.12	0.71	2.63	0.016		disease resistance protein (TIR-NBS-LRR class), putative [Source:TAIR;Acc:AT3G25510]
AT3G25600	40.49	19.3	-1.07	0.0188	CML16	Probable calcium-binding protein CML16 [Source:UniProtKB/Swiss-Prot;Acc:Q9LI84]
AT3G25640	0.9	3.83	2.09	0.0317		Protein of unknown function, DUF617 [Source:TAIR;Acc:AT3G25640]
AT3G25719	0	476.54	+	0.000776		unknown protein; Has 30201 Blast hits to 17322 proteins in 780 species: Archae - 12; Bacteria - 1396; Metazoa - 17338; Fungi - 3422; Plants - 5037; Viruses - 0; Other Eukaryotes - 2996 (source: NCBI BLink). [Source:TAIR;Acc:AT3G25719]
AT3G25805	50.01	25.75	-0.96	0.0167		unknown protein; Has 98 Blast hits to 98 proteins in 45 species: Archae - 0; Bacteria - 51; Metazoa - 0; Fungi - 0; Plants - 43; Viruses - 0; Other Eukaryotes - 4 (source: NCBI BLink). [Source:TAIR;Acc:AT3G25805]
AT3G26060	1317.29	604.52	-1.12	0.00319	PRXQ	Peroxiredoxin Q, chloroplastic [Source:UniProtKB/Swiss-Prot;Acc:Q9LU86]
AT3G26200	13.52	3.46	-1.97	0.000776	CYP71B22	Cytochrome P450 71B22 [Source:UniProtKB/Swiss-Prot;Acc:Q9LTM1]
AT3G26230	16.89	6	-1.49	0.000776	CYP71B24	Cytochrome P450 71B24 [Source:UniProtKB/Swiss-Prot;Acc:Q9LTL8]
AT3G26290	4.95	10.04	1.02	0.0419	CYP71B26	Cytochrome P450 71B26 [Source:UniProtKB/Swiss-Prot;Acc:Q9LTL0]
AT3G26470	0.36	6	4.05	0.0126		Powdery mildew resistance protein, RPW8 domain [Source:TAIR;Acc:AT3G26470]
AT3G26510	51.6	22.56	-1.19	0.000776		Octicosapeptide/Phox/Bem1p family protein [Source:TAIR;Acc:AT3G26510]
AT3G26520	1359.37	716.19	-0.92	0.0265	TIP1-2	Aquaporin TIP1-2 [Source:UniProtKB/Swiss-Prot;Acc:Q41963]
AT3G26570	198.13	109.66	-0.85	0.0163	PHT2-1	Inorganic phosphate transporter 2-1, chloroplastic [Source:UniProtKB/Swiss-Prot;Acc:Q38954]
AT3G26650	5716.45	1848.73	-1.63	0.00813	GAPA1	Glyceraldehyde-3-phosphate dehydrogenase GAPA1, chloroplastic [Source:UniProtKB/Swiss-Prot;Acc:P25856]
AT3G26710	161.94	93.01	-0.8	0.0299	CCB1	cofactor assembly of complex C [Source:TAIR;Acc:AT3G26710]
AT3G26890	138.01	74.69	-0.89	0.0297		unknown protein; BEST Arabidopsis thaliana protein match is: unknown protein (TAIR:AT5G41110.1); Has 393 Blast hits to 383 proteins in 134 species: Archae - 0; Bacteria - 61; Metazoa - 171; Fungi - 74; Plants - 80; Viruses - 0; Other Eukaryotes - 7 /.../e: NCBI BLink). [Source:TAIR;Acc:AT3G26890]
AT3G26960	41.99	20.95	-1	0.0202		Pollen Ole e 1 allergen and extensin family protein [Source:TAIR;Acc:AT3G26960]
AT3G27020	54.95	24.8	-1.15	0.000776	YSL6	Probable metal-nicotianamine transporter YSL6 [Source:UniProtKB/Swiss-Prot;Acc:Q6R3K6]
AT3G27160	790.7	372.15	-1.09	0.000776	GHS1	Ribosomal protein S21 family protein [Source:TAIR;Acc:AT3G27160]
AT3G27190	2.3	5.18	1.17	0.0478	UKL2	Uridine kinase-like protein 2, chloroplastic [Source:UniProtKB/Swiss-Prot;Acc:Q9LK34]
AT3G27220	2.51	6.13	1.29	0.0463		Kelch repeat-containing protein At3g27220 [Source:UniProtKB/Swiss-Prot;Acc:Q9LK31]
AT3G27400	7.22	13.89	0.94	0.0461		Putative pectate lyase 11 [Source:UniProtKB/Swiss-Prot;Acc:Q9LTZ0]
AT3G27473	0	0.57	+	0.000776		Cysteine/Histidine-rich C1 domain family protein [Source:TAIR;Acc:AT3G27473]
AT3G27650	0.55	6.45	3.56	0.0171	LBD25	LOB domain-containing protein 25 [Source:UniProtKB/Swiss-Prot;Acc:Q8L8Q3]
AT3G27830	711.82	380.73	-0.9	0.0142	RPL12A	50S ribosomal protein L12-1, chloroplastic [Source:UniProtKB/Swiss-Prot;Acc:P36210]
AT3G27850	1208.41	530.24	-1.19	0.00145	RPL12C	50S ribosomal protein L12-3, chloroplastic [Source:UniProtKB/Swiss-Prot;Acc:P36212]
AT3G27940	2.22	9.5	2.1	0.00859	LBD26	LOB domain-containing protein 26 [Source:UniProtKB/Swiss-Prot;Acc:Q9LIJ0]
AT3G28007	9.01	3.27	-1.46	0.0353	SWEET4	Bidirectional sugar transporter SWEET4 [Source:UniProtKB/Swiss-Prot;Acc:Q944M5]
AT3G28345	0.13	1.5	3.58	0.0122	ABCB15	ABC transporter B family member 15 [Source:UniProtKB/Swiss-Prot;Acc:Q9LHD1]
AT3G28540	7.49	24.3	1.7	0.000776		P-loop containing nucleoside triphosphate hydrolases superfamily protein [Source:TAIR;Acc:AT3G28540]
AT3G28560	0	0.5	+	0.000776		BCS1 AAA-type ATPase [Source:TAIR;Acc:AT3G28560]
AT3G28580	0.48	13.19	4.77	0.000776		P-loop containing nucleoside triphosphate hydrolases superfamily protein [Source:TAIR;Acc:AT3G28580]
AT3G28890	0.41	3.3	3.02	0.00946	AtRLP43	receptor like protein 43 [Source:TAIR;Acc:AT3G28890]
AT3G29000	1.99	9.08	2.19	0.0178	CML30	Probable calcium-binding protein CML30 [Source:UniProtKB/Swiss-Prot;Acc:Q9MBG5]
AT3G29200	63.5	36.44	-0.8	0.0335	CM1	Chorismate mutase 1, chloroplastic [Source:UniProtKB/Swiss-Prot;Acc:P42738]
AT3G29240	324.13	108.81	-1.57	0.000776		Protein of unknown function (DUF179) [Source:TAIR;Acc:AT3G29240]
AT3G29370	7.33	1.45	-2.34	0.0437		unknown protein; BEST Arabidopsis thaliana protein match is: unknown protein (TAIR:AT5G39240.1); Has 16 Blast hits to 16 proteins in 5 species: Archae - 0; Bacteria - 0; Metazoa - 0; Fungi - 0; Plants - 16; Viruses - 0; Other Eukaryotes - 0 (source: /.../BLink). [Source:TAIR;Acc:AT3G29370]
AT3G29633	0	1059.5	+	0.000776		unknown protein; Has 30201 Blast hits to 17322 proteins in 780 species: Archae - 12; Bacteria - 1396; Metazoa - 17338; Fungi - 3422; Plants - 5037; Viruses - 0; Other Eukaryotes - 2996 (source: NCBI BLink). [Source:TAIR;Acc:AT3G29633]
AT3G30460	13.15	2.84	-2.21	0.0107		RING/U-box superfamily protein [Source:TAIR;Acc:AT3G30460]
AT3G30530	0	2.25	+	0.000776	ATBZIP42	basic leucine-zipper 42 [Source:TAIR;Acc:AT3G30530]
AT3G30720	5.55	76.66	3.79	0.000776	QQS	Protein QQS [Source:UniProtKB/Swiss-Prot;Acc:Q3E7K4]
AT3G30770	0	1.32	+	0.000776		Eukaryotic aspartyl protease family protein [Source:TAIR;Acc:AT3G30770]
AT3G30775	11.15	19.87	0.83	0.0482	POX1	Proline dehydrogenase 1, mitochondrial [Source:UniProtKB/Swiss-Prot;Acc:P92983]
AT3G30820	0	1.26	+	0.000776		Arabidopsis retrotransposon ORF-1 protein [Source:TAIR;Acc:AT3G30820]
AT3G30842	0	0.59	+	0.000776	PDR10	pleiotropic drug resistance 10 [Source:TAIR;Acc:AT3G30842]
AT3G31908	0	2.79	+	0.000776		pseudogene, similar to aintegumenta-like protein, blastp match of 58% identity and 3.6e-07 P-value to GP [Source:TAIR;Acc:AT3G31908]
AT3G32377	0	0.59	+	0.000776		pseudogene, similar to aintegumenta-like protein, blastp match of 59% identity and 1.0e-09 P-value to GP [Source:TAIR;Acc:AT3G32377]
AT3G32930	198.17	118.51	-0.74	0.0424		unknown protein; FUNCTIONS IN: molecular_function unknown; INVOLVED IN: biological_process unknown; LOCATED IN: chloroplast envelope; EXPRESSED IN: 22 plant structures; EXPRESSED DURING: 13 growth stages; Has 57 Blast hits to 57 proteins in 11 speci /.../chae - 0; Bacteria - 0; Metazoa - 0; Fungi - 0; Plants - 57; Viruses - 0; Other Eukaryotes - 0 (source: NCBI BLink). [Source:TAIR;Acc:AT3G32930]
AT3G42130	0	6.19	+	0.0311		glycine-rich protein [Source:TAIR;Acc:AT3G42130]
AT3G42660	3.14	7.49	1.26	0.00374		transducin family protein / WD-40 repeat family protein [Source:TAIR;Acc:AT3G42660]
AT3G42723	0	0.92	+	0.000776		aminoacyl-tRNA ligases;ATP binding;nucleotide binding [Source:TAIR;Acc:AT3G42723]
AT3G43290	0	1.19	+	0.000776		unknown protein; FUNCTIONS IN: molecular_function unknown; INVOLVED IN: in 8 processes; LOCATED IN: cellular_component unknown; EXPRESSED IN: leaf; EXPRESSED DURING: LP.10 ten leaves visible; Has 1 Blast hits to 1 proteins in 1 species: Archae - 0; /.../ia - 0; Metazoa - 0; Fungi - 0; Plants - 1; Viruses - 0; Other Eukaryotes - 0 (source: NCBI BLink). [Source:TAIR;Acc:AT3G43290]
AT3G43340	0	30.05	+	0.000776		Pseudouridine synthase family protein [Source:TAIR;Acc:AT3G43340]
AT3G43432	0	1.77	+	0.00431		unknown protein; FUNCTIONS IN: molecular_function unknown; INVOLVED IN: biological_process unknown; LOCATED IN: cellular_component unknown; Has 30201 Blast hits to 17322 proteins in 780 species: Archae - 12; Bacteria - 1396; Metazoa - 17338; Fungi - /.../ Plants - 5037; Viruses - 0; Other Eukaryotes - 2996 (source: NCBI BLink). [Source:TAIR;Acc:AT3G43432]
AT3G43520	119.58	69.28	-0.79	0.0361	FAX2	Protein FATTY ACID EXPORT 2, chloroplastic [Source:UniProtKB/Swiss-Prot;Acc:Q94A32]
AT3G43574	0	10.14	+	0.000776		FUNCTIONS IN: molecular_function unknown; INVOLVED IN: biological_process unknown; LOCATED IN: cellular_component unknown; BEST Arabidopsis thaliana protein match is: Beta-galactosidase related protein (TAIR:AT3G24542.1); Has 30201 Blast hits to 173 /.../teins in 780 species: Archae - 12; Bacteria - 1396; Metazoa - 17338; Fungi - 3422; Plants - 5037; Viruses - 0; Other Eukaryotes - 2996 (source: …
AT3G43600	3.68	10	1.44	0.000776	AAO2	Indole-3-acetaldehyde oxidase [Source:UniProtKB/Swiss-Prot;Acc:Q7G192]
AT3G43720	177.6	75.99	-1.22	0.000776	LTPG2	Non-specific lipid transfer protein GPI-anchored 2 [Source:UniProtKB/Swiss-Prot;Acc:Q9LZH5]
AT3G43722	0	102.1	+	0.0122		unknown protein; Has 30201 Blast hits to 17322 proteins in 780 species: Archae - 12; Bacteria - 1396; Metazoa - 17338; Fungi - 3422; Plants - 5037; Viruses - 0; Other Eukaryotes - 2996 (source: NCBI BLink). [Source:TAIR;Acc:AT3G43722]
AT3G43833	0	8.85	+	0.000776		unknown protein; Has 35333 Blast hits to 34131 proteins in 2444 species: Archae - 798; Bacteria - 22429; Metazoa - 974; Fungi - 991; Plants - 531; Viruses - 0; Other Eukaryotes - 9610 (source: NCBI BLink). [Source:TAIR;Acc:AT3G43833]
AT3G43920	0.77	2.16	1.48	0.0138	DCL3	Endoribonuclease Dicer homolog 3 [Source:UniProtKB/Swiss-Prot;Acc:Q9LXW7]
AT3G43980	198.97	107.92	-0.88	0.0325	RPS29A	40S ribosomal protein S29 [Source:UniProtKB/Swiss-Prot;Acc:Q680P8]
AT3G44020	91.21	36.35	-1.33	0.000776		thylakoid lumenal P17.1 protein [Source:TAIR;Acc:AT3G44020]
AT3G44050	1.03	3.49	1.76	0.00483		P-loop containing nucleoside triphosphate hydrolases superfamily protein [Source:TAIR;Acc:AT3G44050]
AT3G44100	154.71	77.67	-0.99	0.00677		MD-2-related lipid recognition domain-containing protein [Source:TAIR;Acc:AT3G44100]
AT3G44260	29.13	10.27	-1.5	0.000776	CAF1-9	Probable CCR4-associated factor 1 homolog 9 [Source:UniProtKB/Swiss-Prot;Acc:Q9LXM2]
AT3G44300	2.61	21.81	3.07	0.000776	NIT2	Nitrilase 2 [Source:UniProtKB/Swiss-Prot;Acc:P32962]
AT3G44380	35.64	15.5	-1.2	0.013		Late embryogenesis abundant (LEA) hydroxyproline-rich glycoprotein family [Source:TAIR;Acc:AT3G44380]
AT3G44600	9.41	17.08	0.86	0.0361	CYP71	Peptidyl-prolyl cis-trans isomerase CYP71 [Source:UniProtKB/Swiss-Prot;Acc:Q8W4D0]
AT3G44690	0.36	1.4	1.97	0.0185		unknown protein; Has 30201 Blast hits to 17322 proteins in 780 species: Archae - 12; Bacteria - 1396; Metazoa - 17338; Fungi - 3422; Plants - 5037; Viruses - 0; Other Eukaryotes - 2996 (source: NCBI BLink). [Source:TAIR;Acc:AT3G44690]
AT3G44735	66.95	28.32	-1.24	0.00946	PSK6	Putative phytosulfokines 6 [Source:UniProtKB/Swiss-Prot;Acc:Q8LA14]
AT3G44750	54	108.26	1	0.00264	HDT1	Histone deacetylase HDT1 [Source:UniProtKB/Swiss-Prot;Acc:Q9FVE6]
AT3G44790	0	1.41	+	0.000776		MATH domain and coiled-coil domain-containing protein At3g44790 [Source:UniProtKB/Swiss-Prot;Acc:F4J4A0]
AT3G44798	26.93	10.92	-1.3	0.0134		other RNA [Source:TAIR;Acc:AT3G44798]
AT3G44860	12.27	1.75	-2.81	0.000776	FAMT	farnesoic acid carboxyl-O-methyltransferase [Source:TAIR;Acc:AT3G44860]
AT3G44970	0.32	3.83	3.58	0.0171		Cytochrome P450 superfamily protein [Source:TAIR;Acc:AT3G44970]
AT3G45050	103.54	42.78	-1.28	0.000776		unknown protein; FUNCTIONS IN: molecular_function unknown; INVOLVED IN: biological_process unknown; LOCATED IN: chloroplast; EXPRESSED IN: 22 plant structures; EXPRESSED DURING: 13 growth stages; Has 26 Blast hits to 26 proteins in 11 species: Archa /.../ Bacteria - 0; Metazoa - 0; Fungi - 0; Plants - 26; Viruses - 0; Other Eukaryotes - 0 (source: NCBI BLink). [Source:TAIR;Acc:AT3G45050]
AT3G45060	0.16	1.32	3.02	0.0455	NRT2.6	High affinity nitrate transporter 2.6 [Source:UniProtKB/Swiss-Prot;Acc:Q9LXH0]
AT3G45090	5.73	11.78	1.04	0.0115		P-loop NTPase domain-containing protein LPA1 homolog 2 [Source:UniProtKB/Swiss-Prot;Acc:Q93ZS1]
AT3G45310	34.28	18.33	-0.9	0.0149		Thiol protease aleurain-like [Source:UniProtKB/Swiss-Prot;Acc:Q8RWQ9]
AT3G45430	1.71	0.37	-2.22	0.0288	LECRK15	Probable L-type lectin-domain containing receptor kinase I.5 [Source:UniProtKB/Swiss-Prot;Acc:Q9M1G4]
AT3G45820	0	1.38	+	0.00319		unknown protein; Has 1 Blast hits to 1 proteins in 1 species: Archae - 0; Bacteria - 0; Metazoa - 0; Fungi - 0; Plants - 1; Viruses - 0; Other Eukaryotes - 0 (source: NCBI BLink). [Source:TAIR;Acc:AT3G45820]
AT3G45980	334.33	200.1	-0.74	0.0407	H2B	Histone H2B.6 [Source:UniProtKB/Swiss-Prot;Acc:O23629]
AT3G46090	1.38	5.96	2.11	0.0442	ZAT7	Zinc finger protein ZAT7 [Source:UniProtKB/Swiss-Prot;Acc:Q42453]
AT3G46650	3.28	1.01	-1.69	0.0415		UDP-Glycosyltransferase superfamily protein [Source:TAIR;Acc:AT3G46650]
AT3G47010	5.6	2.09	-1.42	0.0185		Glycosyl hydrolase family protein [Source:TAIR;Acc:AT3G47010]
AT3G47070	1112.35	341.25	-1.7	0.000776		LOCATED IN: thylakoid, chloroplast thylakoid membrane, chloroplast, chloroplast envelope; EXPRESSED IN: 22 plant structures; EXPRESSED DURING: 13 growth stages; CONTAINS InterPro DOMAIN/s: Thylakoid soluble phosphoprotein TSP9 (InterPro:IPR021584); /.../ Blast hits to 37 proteins in 10 species: Archae - 0; Bacteria - 0; Metazoa - 0; Fungi - 0; Plants - 37; Viruses - 0; Other Eukaryotes - 0 (sourc…
AT3G47295	95.95	30.42	-1.66	0.00902	PSY2	Protein PSY2 [Source:UniProtKB/Swiss-Prot;Acc:Q8LE92]
AT3G47430	105.19	31.66	-1.73	0.000776	PEX11B	Peroxisomal membrane protein 11B [Source:UniProtKB/Swiss-Prot;Acc:Q9STY0]
AT3G47570	2.23	4.63	1.05	0.0415		Probable LRR receptor-like serine/threonine-protein kinase At3g47570 [Source:UniProtKB/Swiss-Prot;Acc:C0LGP4]
AT3G47650	897.78	314.44	-1.51	0.000776		DnaJ/Hsp40 cysteine-rich domain superfamily protein [Source:TAIR;Acc:AT3G47650]
AT3G47836	113.5	59.96	-0.92	0.0381		unknown protein; Has 1 Blast hits to 1 proteins in 1 species: Archae - 0; Bacteria - 0; Metazoa - 0; Fungi - 0; Plants - 1; Viruses - 0; Other Eukaryotes - 0 (source: NCBI BLink). [Source:TAIR;Acc:AT3G47836]
AT3G47910	4.93	10.99	1.16	0.00264		Ubiquitin carboxyl-terminal hydrolase-related protein [Source:TAIR;Acc:AT3G47910]
AT3G48090	11.73	31.11	1.41	0.000776	EDS1	Protein EDS1 [Source:UniProtKB/Swiss-Prot;Acc:Q9SU72]
AT3G48360	175.45	22.62	-2.96	0.000776	BT2	BTB/POZ and TAZ domain-containing protein 2 [Source:UniProtKB/Swiss-Prot;Acc:Q94BN0]
AT3G48420	189.72	92.02	-1.04	0.00374		Haloacid dehalogenase-like hydrolase domain-containing protein At3g48420 [Source:UniProtKB/Swiss-Prot;Acc:Q94K71]
AT3G48460	23.99	12.75	-0.91	0.034		GDSL esterase/lipase At3g48460 [Source:UniProtKB/Swiss-Prot;Acc:Q9STM6]
AT3G48500	28.72	48.6	0.76	0.0358	PDE312	Nucleic acid-binding, OB-fold-like protein [Source:TAIR;Acc:AT3G48500]
AT3G48590	52.53	24.25	-1.12	0.00264	NFYC1	Nuclear transcription factor Y subunit C-1 [Source:UniProtKB/Swiss-Prot;Acc:Q9SMP0]
AT3G48740	240.01	136	-0.82	0.0227	SWEET11	Bidirectional sugar transporter SWEET11 [Source:UniProtKB/Swiss-Prot;Acc:Q9SMM5]
AT3G48870	45.03	81.09	0.85	0.0119	CLPC2	Chaperone protein ClpC2, chloroplastic [Source:UniProtKB/Swiss-Prot;Acc:Q9SXJ7]
AT3G49110	0.57	41.31	6.18	0.00145	PER33	Peroxidase 33 [Source:UniProtKB/Swiss-Prot;Acc:P24101]
AT3G49260	53.24	25.75	-1.05	0.00207	iqd21	IQ-domain 21 [Source:TAIR;Acc:AT3G49260]
AT3G49410	0.44	1.77	2	0.0353		Transcription factor IIIC, subunit 5 [Source:TAIR;Acc:AT3G49410]
AT3G49570	18.62	3.92	-2.25	0.00989	LSU3	response to low sulfur 3 [Source:TAIR;Acc:AT3G49570]
AT3G50060	22.06	9.22	-1.26	0.00632	MYB77	myb domain protein 77 [Source:TAIR;Acc:AT3G50060]
AT3G50070	10.36	21.28	1.04	0.0138	CYCD3-3	Cyclin-D3-3 [Source:UniProtKB/Swiss-Prot;Acc:Q9SN11]
AT3G50270	25.91	12.53	-1.05	0.0126		HXXXD-type acyl-transferase family protein [Source:TAIR;Acc:AT3G50270]
AT3G50320	0	0.57	+	0.000776		unknown protein; Has 1 Blast hits to 1 proteins in 1 species: Archae - 0; Bacteria - 0; Metazoa - 0; Fungi - 0; Plants - 1; Viruses - 0; Other Eukaryotes - 0 (source: NCBI BLink). [Source:TAIR;Acc:AT3G50320]
AT3G50560	11.71	3.97	-1.56	0.00769		NAD(P)-binding Rossmann-fold superfamily protein [Source:TAIR;Acc:AT3G50560]
AT3G50570	11.93	3.51	-1.77	0.0153		hydroxyproline-rich glycoprotein family protein [Source:TAIR;Acc:AT3G50570]
AT3G50685	304.37	101.35	-1.59	0.000776		unknown protein; Has 52 Blast hits to 46 proteins in 20 species: Archae - 0; Bacteria - 0; Metazoa - 0; Fungi - 0; Plants - 45; Viruses - 0; Other Eukaryotes - 7 (source: NCBI BLink). [Source:TAIR;Acc:AT3G50685]
AT3G50770	8.45	24.27	1.52	0.00813	CML41	Probable calcium-binding protein CML41 [Source:UniProtKB/Swiss-Prot;Acc:Q8L3R2]
AT3G50790	62.63	29.04	-1.11	0.00145		esterase/lipase/thioesterase family protein [Source:TAIR;Acc:AT3G50790]
AT3G50820	2154.95	821.17	-1.39	0.000776	PSBO2	Oxygen-evolving enhancer protein 1-2, chloroplastic [Source:UniProtKB/Swiss-Prot;Acc:Q9S841]
AT3G50930	3.89	24.29	2.64	0.000776	BCS1	cytochrome BC1 synthesis [Source:TAIR;Acc:AT3G50930]
AT3G51080	17.49	7.67	-1.19	0.0142	GATA6	GATA transcription factor 6 [Source:UniProtKB/Swiss-Prot;Acc:Q9SD38]
AT3G51240	39.91	19.43	-1.04	0.00724	F3H	Naringenin,2-oxoglutarate 3-dioxygenase [Source:UniProtKB/Swiss-Prot;Acc:Q9S818]
AT3G51280	8.05	17.2	1.1	0.0111		Protein POLLENLESS 3-LIKE 2 [Source:UniProtKB/Swiss-Prot;Acc:Q9SD20]
AT3G51420	100.38	39.68	-1.34	0.000776	SSL4	Protein STRICTOSIDINE SYNTHASE-LIKE 4 [Source:UniProtKB/Swiss-Prot;Acc:Q9SD07]
AT3G51510	273.11	122.88	-1.15	0.000776		unknown protein; FUNCTIONS IN: molecular_function unknown; INVOLVED IN: biological_process unknown; LOCATED IN: chloroplast thylakoid membrane, chloroplast; EXPRESSED IN: 22 plant structures; EXPRESSED DURING: 13 growth stages; Has 42 Blast hits to /.../teins in 19 species: Archae - 0; Bacteria - 0; Metazoa - 0; Fungi - 0; Plants - 40; Viruses - 0; Other Eukaryotes - 2 (source: NCBI BLink). [Sour…
AT3G51600	1005.51	456.06	-1.14	0.000776	LTP5	Non-specific lipid-transfer protein 5 [Source:UniProtKB/Swiss-Prot;Acc:Q9XFS7]
AT3G51820	228.05	132.32	-0.79	0.0356	CHLG	Chlorophyll synthase, chloroplastic [Source:UniProtKB/Swiss-Prot;Acc:Q38833]
AT3G51895	24.2	8.99	-1.43	0.000776	SULTR3;1	Sulfate transporter 3.1 [Source:UniProtKB/Swiss-Prot;Acc:Q9SV13]
AT3G52140	15.11	37.51	1.31	0.000776	FMT	Clustered mitochondria protein [Source:UniProtKB/Swiss-Prot;Acc:F4J5S1]
AT3G52150	465.71	250.28	-0.9	0.00946		RNA-binding (RRM/RBD/RNP motifs) family protein [Source:TAIR;Acc:AT3G52150]
AT3G52230	353.77	134.71	-1.39	0.000776		unknown protein; FUNCTIONS IN: molecular_function unknown; INVOLVED IN: biological_process unknown; LOCATED IN: chloroplast outer membrane, chloroplast thylakoid membrane, chloroplast, chloroplast envelope; EXPRESSED IN: 24 plant structures; EXPRESS /.../ING: 13 growth stages; Has 29 Blast hits to 29 proteins in 12 species: Archae - 0; Bacteria - 0; Metazoa - 3; Fungi - 0; Plants - 26; Viruses - …
AT3G52290	13.36	5.9	-1.18	0.00902	IQD3	IQ-domain 3 [Source:TAIR;Acc:AT3G52290]
AT3G52360	63.95	17.59	-1.86	0.000776		unknown protein; FUNCTIONS IN: molecular_function unknown; INVOLVED IN: response to karrikin; LOCATED IN: endomembrane system; EXPRESSED IN: 23 plant structures; EXPRESSED DURING: 14 growth stages; BEST Arabidopsis thaliana protein match is: unknown /.../in (TAIR:AT2G35850.1); Has 34 Blast hits to 34 proteins in 10 species: Archae - 0; Bacteria - 0; Metazoa - 0; Fungi - 0; Plants - 34; Viruses - …
AT3G52370	29.75	13.45	-1.15	0.00374	FLA15	Fasciclin-like arabinogalactan protein 15 [Source:UniProtKB/Swiss-Prot;Acc:Q9FT45]
AT3G52720	45.09	21.51	-1.07	0.0119	ACA1	Alpha carbonic anhydrase 1, chloroplastic [Source:UniProtKB/Swiss-Prot;Acc:O04846]
AT3G52760	27.82	14.25	-0.96	0.0256		Integral membrane Yip1 family protein [Source:TAIR;Acc:AT3G52760]
AT3G52960	743.47	436.35	-0.77	0.0415	PRXIIE	Peroxiredoxin-2E, chloroplastic [Source:UniProtKB/Swiss-Prot;Acc:Q949U7]
AT3G53310	4.65	1.52	-1.61	0.0338	REM20	B3 domain-containing protein REM20 [Source:UniProtKB/Swiss-Prot;Acc:Q8LAV5]
AT3G53420	502.83	285.89	-0.81	0.0243	PIP2-1	Aquaporin PIP2-1 [Source:UniProtKB/Swiss-Prot;Acc:P43286]
AT3G53470	81.44	44.84	-0.86	0.0338		unknown protein; FUNCTIONS IN: molecular_function unknown; INVOLVED IN: biological_process unknown; LOCATED IN: chloroplast thylakoid membrane, chloroplast; EXPRESSED IN: 22 plant structures; EXPRESSED DURING: 13 growth stages; Has 35 Blast hits to /.../teins in 13 species: Archae - 0; Bacteria - 0; Metazoa - 0; Fungi - 0; Plants - 35; Viruses - 0; Other Eukaryotes - 0 (source: NCBI BLink). [Sour…
AT3G53580	134.71	75.61	-0.83	0.0239	DAPF	Diaminopimelate epimerase, chloroplastic [Source:UniProtKB/Swiss-Prot;Acc:Q9LFG2]
AT3G53720	12.78	6.26	-1.03	0.0122	CHX20	Cation/H(+) antiporter 20 [Source:UniProtKB/Swiss-Prot;Acc:Q9M353]
AT3G53800	37.83	18.84	-1.01	0.013	Fes1B	Fes1B [Source:TAIR;Acc:AT3G53800]
AT3G53950	14.81	6.94	-1.09	0.0119		glyoxal oxidase-related protein [Source:TAIR;Acc:AT3G53950]
AT3G54050	1175.54	483.55	-1.28	0.000776	FBP	Fructose-1,6-bisphosphatase, chloroplastic [Source:UniProtKB/Swiss-Prot;Acc:P25851]
AT3G54210	1629.97	724.4	-1.17	0.00207	RPL17	50S ribosomal protein L17, chloroplastic [Source:UniProtKB/Swiss-Prot;Acc:Q9M385]
AT3G54280	4.51	8.64	0.94	0.0134	BTAF1	TATA-binding protein-associated factor BTAF1 [Source:UniProtKB/Swiss-Prot;Acc:B5BT18]
AT3G54366	43.55	23.33	-0.9	0.041		Unknown gene [Source:TAIR;Acc:AT3G54366]
AT3G54900	199.3	103.43	-0.95	0.00583	GRXS14	Monothiol glutaredoxin-S14, chloroplastic [Source:UniProtKB/Swiss-Prot;Acc:Q84Y95]
AT3G54990	0.61	6.39	3.38	0.0202	SMZ	AP2-like ethylene-responsive transcription factor SMZ [Source:UniProtKB/Swiss-Prot;Acc:Q6PV68]
AT3G55060	0.9	2.45	1.44	0.0279		unknown protein; BEST Arabidopsis thaliana protein match is: unknown protein (TAIR:AT2G39300.2); Has 61765 Blast hits to 33720 proteins in 2065 species: Archae - 846; Bacteria - 6964; Metazoa - 31967; Fungi - 5247; Plants - 3104; Viruses - 205; Othe /.../ryotes - 13432 (source: NCBI BLink). [Source:TAIR;Acc:AT3G55060]
AT3G55160	1.29	3.43	1.41	0.00207		unknown protein; EXPRESSED IN: 11 plant structures; EXPRESSED DURING: 4 anthesis, F mature embryo stage, petal differentiation and expansion stage, E expanded cotyledon stage, D bilateral stage; CONTAINS InterPro DOMAIN/s: Protein of unknown functio /.../428, death-receptor-like (InterPro:IPR019442); Has 357 Blast hits to 330 proteins in 163 species: Archae - 0; Bacteria - 0; Metazoa - 144; Fungi…
AT3G55240	3.89	14.59	1.91	0.0167		Plant protein 1589 of unknown function [Source:TAIR;Acc:AT3G55240]
AT3G55250	178.51	97.65	-0.87	0.0142		unknown protein; FUNCTIONS IN: molecular_function unknown; INVOLVED IN: biological_process unknown; LOCATED IN: mitochondrion, chloroplast, nucleus; EXPRESSED IN: 23 plant structures; EXPRESSED DURING: 13 growth stages; Has 46 Blast hits to 46 prote /.../ 17 species: Archae - 0; Bacteria - 0; Metazoa - 0; Fungi - 0; Plants - 46; Viruses - 0; Other Eukaryotes - 0 (source: NCBI BLink). [Source:TAIR…
AT3G55330	432.65	210.8	-1.04	0.000776	PPL1	PsbP-like protein 1, chloroplastic [Source:UniProtKB/Swiss-Prot;Acc:P82538]
AT3G55500	41.64	12.59	-1.73	0.000776	EXPA16	Expansin-A16 [Source:UniProtKB/Swiss-Prot;Acc:Q9M2S9]
AT3G55510	4.51	10.82	1.26	0.00859	RBL	Noc2p family [Source:TAIR;Acc:AT3G55510]
AT3G55630	57.56	29.64	-0.96	0.00535	FPGS3	Folylpolyglutamate synthase [Source:UniProtKB/Swiss-Prot;Acc:Q8W035]
AT3G55646	33.41	2.34	-3.84	0.000776		unknown protein; FUNCTIONS IN: molecular_function unknown; INVOLVED IN: biological_process unknown; LOCATED IN: chloroplast; BEST Arabidopsis thaliana protein match is: unknown protein (TAIR:AT2G39855.2); Has 35333 Blast hits to 34131 proteins in 24 /.../cies: Archae - 798; Bacteria - 22429; Metazoa - 974; Fungi - 991; Plants - 531; Viruses - 0; Other Eukaryotes - 9610 (source: NCBI BLink). [Sour…
AT3G55800	1125.02	536.97	-1.07	0.00535	SBPASE	Sedoheptulose-1,7-bisphosphatase, chloroplastic [Source:UniProtKB/Swiss-Prot;Acc:P46283]
AT3G55900	0	1.72	+	0.00145		F-box family protein [Source:TAIR;Acc:AT3G55900]
AT3G56160	52.28	19.83	-1.4	0.000776	BASS4	Probable sodium/metabolite cotransporter BASS4, chloroplastic [Source:UniProtKB/Swiss-Prot;Acc:F4IZC4]
AT3G56240	324.26	182.87	-0.83	0.0181	CCH	Copper transport protein CCH [Source:UniProtKB/Swiss-Prot;Acc:O82089]
AT3G56290	71.73	18.34	-1.97	0.000776		unknown protein; Has 39 Blast hits to 39 proteins in 15 species: Archae - 0; Bacteria - 0; Metazoa - 0; Fungi - 0; Plants - 39; Viruses - 0; Other Eukaryotes - 0 (source: NCBI BLink). [Source:TAIR;Acc:AT3G56290]
AT3G56360	296.78	124.3	-1.26	0.000776		unknown protein; FUNCTIONS IN: molecular_function unknown; INVOLVED IN: biological_process unknown; LOCATED IN: chloroplast; EXPRESSED IN: 24 plant structures; EXPRESSED DURING: 15 growth stages; BEST Arabidopsis thaliana protein match is: unknown p /.../ (TAIR:AT5G05250.1); Has 45 Blast hits to 45 proteins in 13 species: Archae - 0; Bacteria - 0; Metazoa - 0; Fungi - 0; Plants - 45; Viruses - 0;…
AT3G56690	2.19	5.21	1.25	0.0103	CIP111	Calmodulin-interacting protein 111 [Source:UniProtKB/Swiss-Prot;Acc:Q9LET7]
AT3G56720	12.02	21.71	0.85	0.0366		unknown protein; Has 6239 Blast hits to 4635 proteins in 365 species: Archae - 6; Bacteria - 230; Metazoa - 3389; Fungi - 659; Plants - 656; Viruses - 13; Other Eukaryotes - 1286 (source: NCBI BLink). [Source:TAIR;Acc:AT3G56720]
AT3G56800	313.51	162.82	-0.95	0.00431	CAM2	Calmodulin-5 [Source:UniProtKB/Swiss-Prot;Acc:Q682T9]
AT3G56910	2254.46	815.83	-1.47	0.000776	PSRP5	50S ribosomal protein 5, chloroplastic [Source:UniProtKB/Swiss-Prot;Acc:Q9LER7]
AT3G56990	4.59	12.42	1.44	0.000776	EDA7	embryo sac development arrest 7 [Source:TAIR;Acc:AT3G56990]
AT3G57150	47.43	93.08	0.97	0.00583	CBF5	H/ACA ribonucleoprotein complex subunit 4 [Source:UniProtKB/Swiss-Prot;Acc:Q9LD90]
AT3G57157	57.56	10.96	-2.39	0.034		other RNA [Source:TAIR;Acc:AT3G57157]
AT3G57260	138.92	64.29	-1.11	0.0126	BG2	Glucan endo-1,3-beta-glucosidase, acidic isoform [Source:UniProtKB/Swiss-Prot;Acc:P33157]
AT3G57300	5.13	9.82	0.94	0.0142	INO80	DNA helicase INO80 [Source:UniProtKB/Swiss-Prot;Acc:Q8RXS6]
AT3G57400	40.34	19.8	-1.03	0.0146		unknown protein; FUNCTIONS IN: molecular_function unknown; INVOLVED IN: N-terminal protein myristoylation; LOCATED IN: cellular_component unknown; BEST Arabidopsis thaliana protein match is: unknown protein (TAIR:AT5G52500.1); Has 38 Blast hits to 3 /.../eins in 7 species: Archae - 0; Bacteria - 0; Metazoa - 0; Fungi - 0; Plants - 38; Viruses - 0; Other Eukaryotes - 0 (source: NCBI BLink). [Sourc…
AT3G57660	2.54	7.72	1.6	0.000776	NRPA1	nuclear RNA polymerase A1 [Source:TAIR;Acc:AT3G57660]
AT3G57785	100.34	56	-0.84	0.0369		unknown protein; BEST Arabidopsis thaliana protein match is: unknown protein (TAIR:AT2G42310.1); Has 121 Blast hits to 121 proteins in 51 species: Archae - 0; Bacteria - 0; Metazoa - 4; Fungi - 48; Plants - 67; Viruses - 0; Other Eukaryotes - 2 (sou /.../CBI BLink). [Source:TAIR;Acc:AT3G57785]
AT3G57940	2.45	6.69	1.45	0.000776		UPF0202 protein At3g57940 [Source:UniProtKB/Swiss-Prot;Acc:Q9M2Q4]
AT3G57950	0	1.66	+	0.000776		unknown protein; FUNCTIONS IN: molecular_function unknown; INVOLVED IN: biological_process unknown; LOCATED IN: chloroplast; EXPRESSED IN: 9 plant structures; EXPRESSED DURING: 4 anthesis, C globular stage, petal differentiation and expansion stage; /.../Arabidopsis thaliana protein match is: unknown protein (TAIR:AT2G42180.1); Has 81 Blast hits to 81 proteins in 11 species: Archae - 0; Bacteria …
AT3G57990	80.06	41.47	-0.95	0.0119		unknown protein; Has 1497 Blast hits to 1323 proteins in 52 species: Archae - 0; Bacteria - 4; Metazoa - 23; Fungi - 34; Plants - 61; Viruses - 0; Other Eukaryotes - 1375 (source: NCBI BLink). [Source:TAIR;Acc:AT3G57990]
AT3G58270	2.79	15.36	2.46	0.00264		MATH domain and coiled-coil domain-containing protein At3g58270 [Source:UniProtKB/Swiss-Prot;Acc:Q9M2I9]
AT3G58650	3.25	6.63	1.03	0.0285		unknown protein; FUNCTIONS IN: molecular_function unknown; INVOLVED IN: biological_process unknown; LOCATED IN: plasma membrane; EXPRESSED IN: 14 plant structures; EXPRESSED DURING: 8 growth stages; BEST Arabidopsis thaliana protein match is: unknow /.../ein (TAIR:AT5G26910.1); Has 2350 Blast hits to 1412 proteins in 248 species: Archae - 0; Bacteria - 487; Metazoa - 577; Fungi - 236; Plants - 18…
AT3G58660	19.75	42.71	1.11	0.00207		Ribosomal protein L1p/L10e family [Source:TAIR;Acc:AT3G58660]
AT3G58730	267.36	145.54	-0.88	0.013	VHA-D	V-type proton ATPase subunit D [Source:UniProtKB/Swiss-Prot;Acc:Q9XGM1]
AT3G58850	25.66	6.25	-2.04	0.00207	PAR2	Transcription factor PAR2 [Source:UniProtKB/Swiss-Prot;Acc:Q9LXR7]
AT3G59010	20.37	9.43	-1.11	0.00902	PME35	Probable pectinesterase/pectinesterase inhibitor 35 [Source:UniProtKB/Swiss-Prot;Acc:Q9LYT5]
AT3G59140	4.49	9.48	1.08	0.00535	ABCC10	ABC transporter C family member 10 [Source:UniProtKB/Swiss-Prot;Acc:Q9LYS2]
AT3G59410	2.08	5.48	1.4	0.00264	GCN2	Probable serine/threonine-protein kinase GCN2 [Source:UniProtKB/Swiss-Prot;Acc:Q9LX30]
AT3G59820	9.46	19.51	1.04	0.00902		LETM1-like protein [Source:TAIR;Acc:AT3G59820]
AT3G59870	37.16	20.25	-0.88	0.0285		unknown protein; FUNCTIONS IN: molecular_function unknown; INVOLVED IN: biological_process unknown; LOCATED IN: chloroplast; EXPRESSED IN: 23 plant structures; EXPRESSED DURING: 13 growth stages; BEST Arabidopsis thaliana protein match is: unknown p /.../ (TAIR:AT2G43945.1); Has 292 Blast hits to 292 proteins in 84 species: Archae - 0; Bacteria - 122; Metazoa - 0; Fungi - 0; Plants - 46; Viruses …
AT3G59940	189.13	58.97	-1.68	0.000776	SKIP20	F-box/kelch-repeat protein SKIP20 [Source:UniProtKB/Swiss-Prot;Acc:Q9M1Y1]
AT3G60140	0	2.93	+	0.000776	BGLU30	Beta-glucosidase 30 [Source:UniProtKB/Swiss-Prot;Acc:Q9M1C9]
AT3G60240	18.88	30.95	0.71	0.05	EIF4G	Eukaryotic translation initiation factor 4G [Source:UniProtKB/Swiss-Prot;Acc:Q76E23]
AT3G60290	14.98	6.33	-1.24	0.0178		2-oxoglutarate (2OG) and Fe(II)-dependent oxygenase superfamily protein [Source:TAIR;Acc:AT3G60290]
AT3G60520	19	7.58	-1.33	0.0259		unknown protein; BEST Arabidopsis thaliana protein match is: unknown protein (TAIR:AT1G02070.1); Has 107 Blast hits to 107 proteins in 14 species: Archae - 0; Bacteria - 0; Metazoa - 0; Fungi - 0; Plants - 107; Viruses - 0; Other Eukaryotes - 0 (sou /.../CBI BLink). [Source:TAIR;Acc:AT3G60520]
AT3G60650	0	1.36	+	0.0142		unknown protein; Has 10 Blast hits to 10 proteins in 5 species: Archae - 0; Bacteria - 0; Metazoa - 0; Fungi - 0; Plants - 10; Viruses - 0; Other Eukaryotes - 0 (source: NCBI BLink). [Source:TAIR;Acc:AT3G60650]
AT3G60670	0	1.3	+	0.000776		PLATZ transcription factor family protein [Source:TAIR;Acc:AT3G60670]
AT3G60690	30.07	14.54	-1.05	0.0262		SAUR-like auxin-responsive protein family [Source:TAIR;Acc:AT3G60690]
AT3G60890	4.04	20.12	2.32	0.0265	ZPR2	protein binding [Source:TAIR;Acc:AT3G60890]
AT3G61080	38	18.74	-1.02	0.0153		Protein-ribulosamine 3-kinase, chloroplastic [Source:UniProtKB/Swiss-Prot;Acc:Q9LEW8]
AT3G61250	1.5	4.45	1.56	0.0392	AtMYB17	myb domain protein 17 [Source:TAIR;Acc:AT3G61250]
AT3G61430	163.48	92.57	-0.82	0.0171	PIP1-1	Aquaporin PIP1-1 [Source:UniProtKB/Swiss-Prot;Acc:P61837]
AT3G61630	7.63	15.94	1.06	0.0223	CRF6	Ethylene-responsive transcription factor CRF6 [Source:UniProtKB/Swiss-Prot;Acc:Q9M374]
AT3G61740	1.41	3.21	1.18	0.0299	ATX3	Histone-lysine N-methyltransferase ATX3 [Source:UniProtKB/Swiss-Prot;Acc:Q9M364]
AT3G61780	4.46	8.46	0.92	0.0348	emb1703	embryo defective 1703 [Source:TAIR;Acc:AT3G61780]
AT3G61870	566.44	279.1	-1.02	0.00264		unknown protein; FUNCTIONS IN: molecular_function unknown; INVOLVED IN: biological_process unknown; LOCATED IN: chloroplast, chloroplast inner membrane; EXPRESSED IN: 23 plant structures; EXPRESSED DURING: 14 growth stages; Has 35333 Blast hits to 3 /.../roteins in 2444 species: Archae - 798; Bacteria - 22429; Metazoa - 974; Fungi - 991; Plants - 531; Viruses - 0; Other Eukaryotes - 9610 (source:…
AT3G61900	0	1	+	0.00264		SAUR-like auxin-responsive protein family [Source:TAIR;Acc:AT3G61900]
AT3G61990	2.79	7.17	1.36	0.0424	OMTF3	S-adenosyl-L-methionine-dependent methyltransferases superfamily protein [Source:TAIR;Acc:AT3G61990]
AT3G62030	1451.68	749.82	-0.95	0.00769	CYP20-3	Peptidyl-prolyl cis-trans isomerase CYP20-3, chloroplastic [Source:UniProtKB/Swiss-Prot;Acc:P34791]
AT3G62150	0.89	2.15	1.28	0.0356	ABCB21	ABC transporter B family member 21 [Source:UniProtKB/Swiss-Prot;Acc:Q9M1Q9]
AT3G62270	1.6	4.84	1.6	0.00677	BOR2	Probable boron transporter 2 [Source:UniProtKB/Swiss-Prot;Acc:Q9M1P7]
AT3G62400	248.32	139.25	-0.83	0.0163		unknown protein; Has 4 Blast hits to 4 proteins in 1 species: Archae - 0; Bacteria - 0; Metazoa - 0; Fungi - 0; Plants - 4; Viruses - 0; Other Eukaryotes - 0 (source: NCBI BLink). [Source:TAIR;Acc:AT3G62400]
AT3G62410	1862.8	513.65	-1.86	0.000776	CP12-2	Calvin cycle protein CP12-2, chloroplastic [Source:UniProtKB/Swiss-Prot;Acc:Q9LZP9]
AT3G62530	625.25	267	-1.23	0.000776		ARM repeat superfamily protein [Source:TAIR;Acc:AT3G62530]
AT3G62550	188.95	89.25	-1.08	0.00319		Adenine nucleotide alpha hydrolases-like superfamily protein [Source:TAIR;Acc:AT3G62550]
AT3G62820	191.79	59.54	-1.69	0.000776		Plant invertase/pectin methylesterase inhibitor superfamily protein [Source:TAIR;Acc:AT3G62820]
AT3G62950	19.5	2.34	-3.06	0.00207	GRXC11	Glutaredoxin-C11 [Source:UniProtKB/Swiss-Prot;Acc:Q9LYC6]
AT3G62960	7.73	1.17	-2.73	0.0299	GRXC14	Glutaredoxin-C14 [Source:UniProtKB/Swiss-Prot;Acc:Q9LYC5]
AT3G62980	106.54	60.11	-0.83	0.023	TIR1	Protein TRANSPORT INHIBITOR RESPONSE 1 [Source:UniProtKB/Swiss-Prot;Acc:Q570C0]
AT3G63010	2.76	7.76	1.49	0.00813	GID1B	Gibberellin receptor GID1B [Source:UniProtKB/Swiss-Prot;Acc:Q9LYC1]
AT3G63120	48.74	28.15	-0.79	0.049	CYCU3-1	Cyclin-U3-1 [Source:UniProtKB/Swiss-Prot;Acc:Q8LB60]
AT3G63140	723.6	290.84	-1.31	0.000776	CSP41A	Chloroplast stem-loop binding protein of 41 kDa a, chloroplastic [Source:UniProtKB/Swiss-Prot;Acc:Q9LYA9]
AT3G63160	4253.43	1675.5	-1.34	0.000776		FUNCTIONS IN: molecular_function unknown; INVOLVED IN: biological_process unknown; LOCATED IN: chloroplast outer membrane, thylakoid, chloroplast thylakoid membrane, chloroplast, chloroplast envelope; EXPRESSED IN: 21 plant structures; EXPRESSED DUR /.../3 growth stages; BEST Arabidopsis thaliana protein match is: outer envelope membrane protein 7 (TAIR:AT3G52420.1); Has 26 Blast hits to 26 prote…
AT3G63190	230.69	124.59	-0.89	0.0122	RRF	Ribosome-recycling factor, chloroplastic [Source:UniProtKB/Swiss-Prot;Acc:Q9M1X0]
AT3G63280	0.64	2.19	1.78	0.0317	NEK4	Serine/threonine-protein kinase Nek4 [Source:UniProtKB/Swiss-Prot;Acc:Q8RXT4]
AT3G63410	643.63	303.99	-1.08	0.00207	VTE3	2-methyl-6-phytyl-1,4-hydroquinone methyltransferase, chloroplastic [Source:UniProtKB/Swiss-Prot;Acc:Q9LY74]
AT3G63510	27.16	14.48	-0.91	0.0291		FMN-linked oxidoreductases superfamily protein [Source:TAIR;Acc:AT3G63510]
AT3G63540	449.43	208.07	-1.11	0.000776		Mog1/PsbP/DUF1795-like photosystem II reaction center PsbP family protein [Source:TAIR;Acc:AT3G63540]
AT4G00050	23.63	12.16	-0.96	0.0181	UNE10	Transcription factor UNE10 [Source:UniProtKB/Swiss-Prot;Acc:Q8GZ38]
AT4G00150	30.94	15.45	-1	0.00632	SCL6	Scarecrow-like protein 6 [Source:UniProtKB/Swiss-Prot;Acc:O81316]
AT4G00165	476.1	156.88	-1.6	0.000776		Putative lipid-binding protein At4g00165 [Source:UniProtKB/Swiss-Prot;Acc:Q8RW93]
AT4G00380	1.08	3.17	1.56	0.0246	FDM2	Factor of DNA methylation 2 [Source:UniProtKB/Swiss-Prot;Acc:F4JH53]
AT4G00400	37.96	21.7	-0.81	0.0314	GPAT8	Probable glycerol-3-phosphate acyltransferase 8 [Source:UniProtKB/Swiss-Prot;Acc:Q5XF03]
AT4G00490	82.6	39.69	-1.06	0.00483	BAM2	Beta-amylase 2, chloroplastic [Source:UniProtKB/Swiss-Prot;Acc:O65258]
AT4G00730	43.94	21.57	-1.03	0.000776	ANL2	Homeobox-leucine zipper protein ANTHOCYANINLESS 2 [Source:UniProtKB/Swiss-Prot;Acc:Q0WV12]
AT4G00750	18.31	7.23	-1.34	0.0274		Probable methyltransferase PMT15 [Source:UniProtKB/Swiss-Prot;Acc:Q9ZPH9]
AT4G00800	4.96	8.54	0.78	0.0484		transducin family protein / WD-40 repeat family protein [Source:TAIR;Acc:AT4G00800]
AT4G00810	402.75	241.44	-0.74	0.0356	RPP1B	60S acidic ribosomal protein P1-2 [Source:UniProtKB/Swiss-Prot;Acc:O23095]
AT4G00820	2.06	5.46	1.4	0.0216	iqd17	IQ-domain 17 [Source:TAIR;Acc:AT4G00820]
AT4G00880	68.16	27.72	-1.3	0.000776		SAUR-like auxin-responsive protein family [Source:TAIR;Acc:AT4G00880]
AT4G00895	334.78	179.78	-0.9	0.0153		ATPase, F1 complex, OSCP/delta subunit protein [Source:TAIR;Acc:AT4G00895]
AT4G01010	1.61	4.11	1.35	0.0325	CNGC13	Putative cyclic nucleotide-gated ion channel 13 [Source:UniProtKB/Swiss-Prot;Acc:Q9LD40]
AT4G01050	455.49	243.55	-0.9	0.0146	STR4	Rhodanese-like domain-containing protein 4, chloroplastic [Source:UniProtKB/Swiss-Prot;Acc:Q9M158]
AT4G01060	30.36	6.39	-2.25	0.0146	ETC3	MYB-like transcription factor ETC3 [Source:UniProtKB/Swiss-Prot;Acc:Q9M157]
AT4G01080	55.27	20.02	-1.47	0.000776	TBL26	Protein trichome birefringence-like 26 [Source:UniProtKB/Swiss-Prot;Acc:O04621]
AT4G01150	2662.14	1242.38	-1.1	0.00483	CURT1A	Protein CURVATURE THYLAKOID 1A, chloroplastic [Source:UniProtKB/Swiss-Prot;Acc:O04616]
AT4G01310	781.32	457.11	-0.77	0.041	RPL5	50S ribosomal protein L5, chloroplastic [Source:UniProtKB/Swiss-Prot;Acc:O04603]
AT4G01460	24.41	8.92	-1.45	0.000776	BHLH57	Transcription factor bHLH57 [Source:UniProtKB/Swiss-Prot;Acc:Q9M128]
AT4G01560	16.29	32.01	0.97	0.0119	MEE49	Ribosomal RNA processing Brix domain protein [Source:TAIR;Acc:AT4G01560]
AT4G01720	3.49	10.17	1.54	0.00319	WRKY47	Probable WRKY transcription factor 47 [Source:UniProtKB/Swiss-Prot;Acc:Q9ZSI7]
AT4G01860	3.51	6.36	0.86	0.0492		Transducin family protein / WD-40 repeat family protein [Source:TAIR;Acc:AT4G01860]
AT4G01950	29.58	12.41	-1.25	0.000776	GPAT3	Probable glycerol-3-phosphate acyltransferase 3 [Source:UniProtKB/Swiss-Prot;Acc:Q9SYJ2]
AT4G01985	0.63	5.92	3.24	0.000776		unknown protein; FUNCTIONS IN: molecular_function unknown; INVOLVED IN: biological_process unknown; LOCATED IN: endomembrane system; Has 35333 Blast hits to 34131 proteins in 2444 species: Archae - 798; Bacteria - 22429; Metazoa - 974; Fungi - 991; /.../ - 531; Viruses - 0; Other Eukaryotes - 9610 (source: NCBI BLink). [Source:TAIR;Acc:AT4G01985]
AT4G02060	7.22	15.17	1.07	0.0293	MCM7	DNA replication licensing factor MCM7 [Source:UniProtKB/Swiss-Prot;Acc:P43299]
AT4G02070	1.78	4.23	1.25	0.0115	MSH6	DNA mismatch repair protein MSH6 [Source:UniProtKB/Swiss-Prot;Acc:O04716]
AT4G02290	10.11	25.2	1.32	0.000776	AtGH9B13	Endoglucanase 17 [Source:UniProtKB/Swiss-Prot;Acc:O81416]
AT4G02390	1.01	5.82	2.52	0.00483	PARP2	Poly [ADP-ribose] polymerase 2 [Source:UniProtKB/Swiss-Prot;Acc:Q11207]
AT4G02400	3.87	11.84	1.61	0.0126		U3 ribonucleoprotein (Utp) family protein [Source:TAIR;Acc:AT4G02400]
AT4G02420	31.5	8.83	-1.83	0.000776	LECRK44	L-type lectin-domain containing receptor kinase IV.4 [Source:UniProtKB/Swiss-Prot;Acc:O81291]
AT4G02520	369.63	144.07	-1.36	0.000776	GSTF2	Glutathione S-transferase F2 [Source:UniProtKB/Swiss-Prot;Acc:P46422]
AT4G02530	623.54	316.98	-0.98	0.00677		Thylakoid lumenal 16.5 kDa protein, chloroplastic [Source:UniProtKB/Swiss-Prot;Acc:O22773]
AT4G02560	2.76	6.04	1.13	0.0213	LD	Homeobox protein LUMINIDEPENDENS [Source:UniProtKB/Swiss-Prot;Acc:Q38796]
AT4G02660	0.23	0.64	1.51	0.0348		Beige/BEACH domain ;WD domain, G-beta repeat protein [Source:TAIR;Acc:AT4G02660]
AT4G02710	2.63	6.33	1.27	0.00724	NET1C	Protein NETWORKED 1C [Source:UniProtKB/Swiss-Prot;Acc:Q9ZQX8]
AT4G02720	12.79	23.61	0.88	0.0358		unknown protein; FUNCTIONS IN: molecular_function unknown; INVOLVED IN: biological_process unknown; EXPRESSED IN: 25 plant structures; EXPRESSED DURING: 14 growth stages; CONTAINS InterPro DOMAIN/s: Protein of unknown function DUF926 (InterPro:IPR00 /.../ Has 30201 Blast hits to 17322 proteins in 780 species: Archae - 12; Bacteria - 1396; Metazoa - 17338; Fungi - 3422; Plants - 5037; Viruses - 0;…
AT4G02725	129.99	74.75	-0.8	0.0335		unknown protein; FUNCTIONS IN: molecular_function unknown; INVOLVED IN: biological_process unknown; LOCATED IN: chloroplast, membrane; Has 35333 Blast hits to 34131 proteins in 2444 species: Archae - 798; Bacteria - 22429; Metazoa - 974; Fungi - 991 /.../ts - 531; Viruses - 0; Other Eukaryotes - 9610 (source: NCBI BLink). [Source:TAIR;Acc:AT4G02725]
AT4G02800	15.35	27.38	0.83	0.0463		unknown protein; FUNCTIONS IN: molecular_function unknown; INVOLVED IN: biological_process unknown; LOCATED IN: chloroplast; EXPRESSED IN: 16 plant structures; EXPRESSED DURING: 9 growth stages; BEST Arabidopsis thaliana protein match is: unknown pr /.../(TAIR:AT5G01970.1); Has 3209 Blast hits to 2720 proteins in 308 species: Archae - 13; Bacteria - 213; Metazoa - 1207; Fungi - 247; Plants - 183;…
AT4G03156	0	2.66	+	0.0332		small GTPase-related [Source:TAIR;Acc:AT4G03156]
AT4G03230	1.13	3.9	1.79	0.00677		S-locus lectin protein kinase family protein [Source:TAIR;Acc:AT4G03230]
AT4G03280	2867.26	1172.58	-1.29	0.00145	PETC	Cytochrome b6-f complex iron-sulfur subunit, chloroplastic [Source:UniProtKB/Swiss-Prot;Acc:Q9ZR03]
AT4G03320	1.25	4.27	1.77	0.0267	TIC20-IV	Protein TIC 20-IV, chloroplastic [Source:UniProtKB/Swiss-Prot;Acc:Q9ZQZ9]
AT4G03420	10.36	21.87	1.08	0.00859		Protein of unknown function (DUF789) [Source:TAIR;Acc:AT4G03420]
AT4G03520	966.1	435.86	-1.15	0.000776	ATHM2	Thioredoxin M2, chloroplastic [Source:UniProtKB/Swiss-Prot;Acc:Q9SEU8]
AT4G03723	0	10.61	+	0.000776		FUNCTIONS IN: molecular_function unknown; INVOLVED IN: biological_process unknown; LOCATED IN: cellular_component unknown; BEST Arabidopsis thaliana protein match is: zinc ion binding (TAIR:AT4G04775.1); Has 8 Blast hits to 8 proteins in 1 species: /.../ - 0; Bacteria - 0; Metazoa - 0; Fungi - 0; Plants - 8; Viruses - 0; Other Eukaryotes - 0 (source: NCBI BLink). [Source:TAIR;Acc:AT4G03723]
AT4G03950	0	1.78	+	0.000776		Glucose-6-phosphate/phosphate-translocator-like protein 1 [Source:UniProtKB/Swiss-Prot;Acc:O81514]
AT4G04030	0	6.79	+	0.000776	ATOFP9	ovate family protein 9 [Source:TAIR;Acc:AT4G04030]
AT4G04040	44.61	26.58	-0.75	0.0424	PFP-BETA2	Pyrophosphate--fructose 6-phosphate 1-phosphotransferase subunit beta 2 [Source:UniProtKB/Swiss-Prot;Acc:F4JGR5]
AT4G04260	0	2.31	+	0.000776		Bromo-adjacent homology (BAH) domain-containing protein [Source:TAIR;Acc:AT4G04260]
AT4G04402	0	1.12	+	0.016		two-component phosphorelay mediator, putative [Source:TAIR;Acc:AT4G04402]
AT4G04490	1.12	7.33	2.71	0.00319	CRK36	Cysteine-rich receptor-like protein kinase 36 [Source:UniProtKB/Swiss-Prot;Acc:Q9XEC6]
AT4G04500	0.69	2.3	1.74	0.0372	CRK37	Cysteine-rich receptor-like protein kinase 37 [Source:UniProtKB/Swiss-Prot;Acc:Q9XEC7]
AT4G04640	1378.76	704.76	-0.97	0.0249	ATPC1	ATP synthase gamma chain 1, chloroplastic [Source:UniProtKB/Swiss-Prot;Acc:Q01908]
AT4G04653	0	23.76	+	0.000776		Pseudogene of AT1G35516 [Source:TAIR;Acc:AT4G04653]
AT4G04670	2.15	6.05	1.49	0.00431		tRNA wybutosine-synthesizing protein 2/3/4 [Source:UniProtKB/Swiss-Prot;Acc:Q8W4K1]
AT4G04692	217.65	93.24	-1.22	0.000776		pseudogene of unknown protein [Source:TAIR;Acc:AT4G04692]
AT4G04840	31.03	5.02	-2.63	0.000776	MSRB6	Peptide methionine sulfoxide reductase B6 [Source:UniProtKB/Swiss-Prot;Acc:Q8GWF4]
AT4G04920	4.48	10.44	1.22	0.00813	MED16	Mediator of RNA polymerase II transcription subunit 16 [Source:UniProtKB/Swiss-Prot;Acc:F4JGZ1]
AT4G04940	3.73	7.84	1.07	0.0122		transducin family protein / WD-40 repeat family protein [Source:TAIR;Acc:AT4G04940]
AT4G05070	123.95	56.47	-1.13	0.00264		Wound-responsive family protein [Source:TAIR;Acc:AT4G05070]
AT4G05180	2140.4	1166.46	-0.88	0.0419	PSBQ2	Oxygen-evolving enhancer protein 3-2, chloroplastic [Source:UniProtKB/Swiss-Prot;Acc:Q41932]
AT4G05190	2.98	5.83	0.97	0.0389	ATK5	Kinesin-5 [Source:UniProtKB/Swiss-Prot;Acc:F4JGP4]
AT4G05370	0	1.53	+	0.000776		BCS1 AAA-type ATPase [Source:TAIR;Acc:AT4G05370]
AT4G05380	0	0.89	+	0.000776		P-loop containing nucleoside triphosphate hydrolases superfamily protein [Source:TAIR;Acc:AT4G05380]
AT4G05520	7.3	16.1	1.14	0.00769	EHD2	EH domain-containing protein 2 [Source:UniProtKB/Swiss-Prot;Acc:B3LF48]
AT4G06641	0	5	+	0.000776		Pseudogene of AT5G01080; beta-galactosidase [Source:TAIR;Acc:AT4G06641]
AT4G06746	1.92	7.83	2.03	0.0426	RAP2-9	Ethylene-responsive transcription factor RAP2-9 [Source:UniProtKB/Swiss-Prot;Acc:Q8W3M3]
AT4G07526	0	5.38	+	0.000776		unknown protein; BEST Arabidopsis thaliana protein match is: unknown protein (TAIR:AT3G33528.1); Has 30201 Blast hits to 17322 proteins in 780 species: Archae - 12; Bacteria - 1396; Metazoa - 17338; Fungi - 3422; Plants - 5037; Viruses - 0; Other Eu /.../es - 2996 (source: NCBI BLink). [Source:TAIR;Acc:AT4G07526]
AT4G07868	0	0.51	+	0.000776		unknown protein; FUNCTIONS IN: molecular_function unknown; INVOLVED IN: biological_process unknown; LOCATED IN: endomembrane system; Has 30201 Blast hits to 17322 proteins in 780 species: Archae - 12; Bacteria - 1396; Metazoa - 17338; Fungi - 3422; /.../ - 5037; Viruses - 0; Other Eukaryotes - 2996 (source: NCBI BLink). [Source:TAIR;Acc:AT4G07868]
AT4G07965	0	70.76	+	0.000776		unknown protein; Has 30201 Blast hits to 17322 proteins in 780 species: Archae - 12; Bacteria - 1396; Metazoa - 17338; Fungi - 3422; Plants - 5037; Viruses - 0; Other Eukaryotes - 2996 (source: NCBI BLink). [Source:TAIR;Acc:AT4G07965]
AT4G08150	0.86	7.15	3.06	0.000776	KNAT1	Homeobox protein knotted-1-like 1 [Source:UniProtKB/Swiss-Prot;Acc:P46639]
AT4G08190	0	1.16	+	0.00207		P-loop containing nucleoside triphosphate hydrolases superfamily protein [Source:TAIR;Acc:AT4G08190]
AT4G08310	9.19	18.53	1.01	0.0192		FUNCTIONS IN: molecular_function unknown; INVOLVED IN: biological_process unknown; LOCATED IN: cellular_component unknown; EXPRESSED IN: 25 plant structures; EXPRESSED DURING: 13 growth stages; CONTAINS InterPro DOMAIN/s: Histone chaperone domain CH /.../erPro:IPR019098); BEST Arabidopsis thaliana protein match is: unknown protein (TAIR:AT1G44780.2); Has 53711 Blast hits to 33687 proteins in 1618…
AT4G08593	0	18.14	+	0.000776		unknown protein; BEST Arabidopsis thaliana protein match is: unknown protein (TAIR:AT5G45095.1); Has 30201 Blast hits to 17322 proteins in 780 species: Archae - 12; Bacteria - 1396; Metazoa - 17338; Fungi - 3422; Plants - 5037; Viruses - 0; Other Eu /.../es - 2996 (source: NCBI BLink). [Source:TAIR;Acc:AT4G08593]
AT4G08685	180.13	91.44	-0.98	0.0111	SAH7	Pollen Ole e 1 allergen and extensin family protein [Source:TAIR;Acc:AT4G08685]
AT4G08870	38.73	19.71	-0.97	0.0142	ARGAH2	Arginase 2, mitochondrial [Source:UniProtKB/Swiss-Prot;Acc:Q9ZPF5]
AT4G08930	14.18	4.95	-1.52	0.0181	APRL6	5'-adenylylsulfate reductase-like 6 [Source:UniProtKB/Swiss-Prot;Acc:Q9ZPE9]
AT4G09350	40.87	16.35	-1.32	0.00374	ndhT	NAD(P)H-quinone oxidoreductase subunit T, chloroplastic [Source:UniProtKB/Swiss-Prot;Acc:Q9SMS0]
AT4G09460	19.09	8.89	-1.1	0.032	MYB6	Transcription repressor MYB6 [Source:UniProtKB/Swiss-Prot;Acc:Q38851]
AT4G09650	2071.56	1014.63	-1.03	0.00859	ATPD	ATP synthase subunit delta, chloroplastic [Source:UniProtKB/Swiss-Prot;Acc:Q9SSS9]
AT4G09900	17.98	9.43	-0.93	0.0442	MES12	Putative methylesterase 12, chloroplastic [Source:UniProtKB/Swiss-Prot;Acc:Q940H7]
AT4G10060	22.18	13.2	-0.75	0.0458		Beta-glucosidase, GBA2 type family protein [Source:TAIR;Acc:AT4G10060]
AT4G10300	304.84	126.66	-1.27	0.000776		RmlC-like cupins superfamily protein [Source:TAIR;Acc:AT4G10300]
AT4G10320	22.23	39.46	0.83	0.0188		tRNA synthetase class I (I, L, M and V) family protein [Source:TAIR;Acc:AT4G10320]
AT4G10380	1.26	6.67	2.41	0.00319	NIP5-1	Probable aquaporin NIP5-1 [Source:UniProtKB/Swiss-Prot;Acc:Q9SV84]
AT4G10500	7.8	1.64	-2.25	0.00989		2-oxoglutarate (2OG) and Fe(II)-dependent oxygenase superfamily protein [Source:TAIR;Acc:AT4G10500]
AT4G10920	44.45	122.6	1.46	0.000776	KELP	RNA polymerase II transcriptional coactivator KELP [Source:UniProtKB/Swiss-Prot;Acc:O65155]
AT4G10930	1.74	4.05	1.22	0.0325		Uncharacterized protein At4g10930 [Source:UniProtKB/Swiss-Prot;Acc:Q8L7I1]
AT4G11175	159.31	82.89	-0.94	0.0115		Translation initiation factor IF-1, chloroplastic [Source:UniProtKB/Swiss-Prot;Acc:O82499]
AT4G11211	81.64	23.01	-1.83	0.000776		unknown protein; Has 35333 Blast hits to 34131 proteins in 2444 species: Archae - 798; Bacteria - 22429; Metazoa - 974; Fungi - 991; Plants - 531; Viruses - 0; Other Eukaryotes - 9610 (source: NCBI BLink). [Source:TAIR;Acc:AT4G11211]
AT4G11290	1.06	5.56	2.4	0.0122	PER39	Peroxidase 39 [Source:UniProtKB/Swiss-Prot;Acc:Q9SUT2]
AT4G11320	22.5	39.13	0.8	0.0431		Probable cysteine proteinase At4g11320 [Source:UniProtKB/Swiss-Prot;Acc:Q9SUS9]
AT4G11350	0.69	2.95	2.09	0.0178		Protein of unknown function (DUF604) [Source:TAIR;Acc:AT4G11350]
AT4G11360	77.41	40.42	-0.94	0.0163	RHA1B	E3 ubiquitin-protein ligase RHA1B [Source:UniProtKB/Swiss-Prot;Acc:Q9SUS5]
AT4G11420	29.42	51.25	0.8	0.022	TIF3A1	Eukaryotic translation initiation factor 3 subunit A [Source:UniProtKB/Swiss-Prot;Acc:Q9LD55]
AT4G11890	7.37	21.11	1.52	0.00264	CRK45	Cysteine-rich receptor-like protein kinase 45 [Source:UniProtKB/Swiss-Prot;Acc:Q8GY82]
AT4G12000	11.68	5.04	-1.21	0.0192		SNARE associated Golgi protein family [Source:TAIR;Acc:AT4G12000]
AT4G12390	32.48	16.59	-0.97	0.0276	PME1	pectin methylesterase inhibitor 1 [Source:TAIR;Acc:AT4G12390]
AT4G12470	6.67	65.14	3.29	0.000776	AZI1	pEARLI1-like lipid transfer protein 1 [Source:UniProtKB/Swiss-Prot;Acc:Q9SU35]
AT4G12480	10.52	45.21	2.1	0.000776	EARLI1	Lipid transfer protein EARLI 1 [Source:UniProtKB/Swiss-Prot;Acc:Q39176]
AT4G12720	24.39	48.7	1	0.00946	NUDT7	Nudix hydrolase 7 [Source:UniProtKB/Swiss-Prot;Acc:Q9SU14]
AT4G12730	140.58	79.5	-0.82	0.0209	FLA2	Fasciclin-like arabinogalactan protein 2 [Source:UniProtKB/Swiss-Prot;Acc:Q9SU13]
AT4G12750	2.33	5.52	1.25	0.00431		Homeodomain-like transcriptional regulator [Source:TAIR;Acc:AT4G12750]
AT4G12800	6078.02	2605.32	-1.22	0.0202	PSAL	Photosystem I reaction center subunit XI, chloroplastic [Source:UniProtKB/Swiss-Prot;Acc:Q9SUI4]
AT4G12830	65.21	25.88	-1.33	0.000776		alpha/beta-Hydrolases superfamily protein [Source:TAIR;Acc:AT4G12830]
AT4G12870	2.35	10.2	2.12	0.0115		Gamma interferon responsive lysosomal thiol (GILT) reductase family protein [Source:TAIR;Acc:AT4G12870]
AT4G12917	41.7	10.55	-1.98	0.00264		other RNA [Source:TAIR;Acc:AT4G12917]
AT4G12970	99.45	35.02	-1.51	0.000776	EPFL9	EPIDERMAL PATTERNING FACTOR-like protein 9 [Source:UniProtKB/Swiss-Prot;Acc:Q9SV72]
AT4G12980	57.45	25.28	-1.18	0.000776		Cytochrome b561 and DOMON domain-containing protein At4g12980 [Source:UniProtKB/Swiss-Prot;Acc:Q9SV71]
AT4G13100	29.4	14.97	-0.97	0.0252		RING/U-box superfamily protein [Source:TAIR;Acc:AT4G13100]
AT4G13150	28	15.32	-0.87	0.0424		unknown protein; Has 83 Blast hits to 82 proteins in 37 species: Archae - 0; Bacteria - 51; Metazoa - 0; Fungi - 0; Plants - 30; Viruses - 0; Other Eukaryotes - 2 (source: NCBI BLink). [Source:TAIR;Acc:AT4G13150]
AT4G13410	6.99	1.27	-2.46	0.000776	CSLA15	Probable mannan synthase 15 [Source:UniProtKB/Swiss-Prot;Acc:Q9T0L2]
AT4G13494	38.11	81.53	1.1	0.00319	MIR863A	MIR863a; miRNA [Source:TAIR;Acc:AT4G13494]
AT4G13500	223.55	97.62	-1.2	0.000776		unknown protein; FUNCTIONS IN: molecular_function unknown; INVOLVED IN: biological_process unknown; LOCATED IN: chloroplast; BEST Arabidopsis thaliana protein match is: unknown protein (TAIR:AT2G05310.1); Has 50 Blast hits to 50 proteins in 20 speci /.../chae - 0; Bacteria - 0; Metazoa - 0; Fungi - 0; Plants - 50; Viruses - 0; Other Eukaryotes - 0 (source: NCBI BLink). [Source:TAIR;Acc:AT4G13500]
AT4G13510	202.53	105.83	-0.94	0.0107	AMT1-1	Ammonium transporter 1 member 1 [Source:UniProtKB/Swiss-Prot;Acc:P54144]
AT4G13660	0.46	2.51	2.44	0.0372	PRR2	Pinoresinol reductase 2 [Source:UniProtKB/Swiss-Prot;Acc:Q9SVP6]
AT4G13750	0.62	1.79	1.54	0.00264	NOV	Histidine kinase-, DNA gyrase B-, and HSP90-like ATPase family protein [Source:TAIR;Acc:AT4G13750]
AT4G13830	71.89	40.42	-0.83	0.0343	ATJ20	Chaperone protein dnaJ 20, chloroplastic [Source:UniProtKB/Swiss-Prot;Acc:Q9SDN0]
AT4G13840	174.42	82.36	-1.08	0.00145	CER26	Protein ECERIFERUM 26 [Source:UniProtKB/Swiss-Prot;Acc:Q9SVM9]
AT4G13996	0	1.25	+	0.0267		Pseudogene of AT2G35345; unknown protein [Source:TAIR;Acc:AT4G13996]
AT4G14010	38.27	18.71	-1.03	0.0475	RALFL32	Protein RALF-like 32 [Source:UniProtKB/Swiss-Prot;Acc:O23262]
AT4G14030	111.32	65.87	-0.76	0.0325	SBP1	Selenium-binding protein 1 [Source:UniProtKB/Swiss-Prot;Acc:O23264]
AT4G14080	1.41	0	-	0.000776	A6	Probable glucan endo-1,3-beta-glucosidase A6 [Source:UniProtKB/Swiss-Prot;Acc:Q06915]
AT4G14090	3.29	16.43	2.32	0.0308	UGT75C1	UDP-glycosyltransferase 75C1 [Source:UniProtKB/Swiss-Prot;Acc:Q0WW21]
AT4G14150	0.76	2.15	1.5	0.0239	KIN12A	Kinesin-like protein KIN12A [Source:UniProtKB/Swiss-Prot;Acc:Q9LDN0]
AT4G14330	2.67	6.63	1.31	0.00989		P-loop containing nucleoside triphosphate hydrolases superfamily protein [Source:TAIR;Acc:AT4G14330]
AT4G14365	13.03	40.31	1.63	0.000776	XBAT34	Putative E3 ubiquitin-protein ligase XBAT34 [Source:UniProtKB/Swiss-Prot;Acc:Q9FPH0]
AT4G14370	0.18	1.11	2.66	0.0195		Disease resistance protein (TIR-NBS-LRR class) family [Source:TAIR;Acc:AT4G14370]
AT4G14400	209.37	59.49	-1.82	0.000776	ACD6	ankyrin repeat family protein [Source:TAIR;Acc:AT4G14400]
AT4G14510	4.13	8.2	0.99	0.0274	ATCFM3B	CRM family member 3B [Source:TAIR;Acc:AT4G14510]
AT4G14540	167.06	83.3	-1	0.00374	NFYB3	Nuclear transcription factor Y subunit B-3 [Source:UniProtKB/Swiss-Prot;Acc:O23310]
AT4G14690	1.54	11.71	2.93	0.00264	ELIP2	Early light-induced protein 2, chloroplastic [Source:UniProtKB/Swiss-Prot;Acc:Q94K66]
AT4G14830	18.77	8.43	-1.15	0.0291	HSP1	unknown protein; BEST Arabidopsis thaliana protein match is: unknown protein (TAIR:AT3G22530.1); Has 77 Blast hits to 77 proteins in 12 species: Archae - 0; Bacteria - 0; Metazoa - 0; Fungi - 0; Plants - 77; Viruses - 0; Other Eukaryotes - 0 (source /.../ BLink). [Source:TAIR;Acc:AT4G14830]
AT4G14870	97.64	52.84	-0.89	0.0274	SECE1	Preprotein translocase subunit SECE1 [Source:UniProtKB/Swiss-Prot;Acc:O23342]
AT4G14890	401.23	193.46	-1.05	0.000776	FdC2	2Fe-2S ferredoxin-like superfamily protein [Source:TAIR;Acc:AT4G14890]
AT4G15210	24.93	0.86	-4.86	0.000776	BAM5	Beta-amylase 5 [Source:UniProtKB/Swiss-Prot;Acc:P25853]
AT4G15242	0	1.07	+	0.000776		other RNA [Source:TAIR;Acc:AT4G15242]
AT4G15390	0	0.69	+	0.000776		HXXXD-type acyl-transferase family protein [Source:TAIR;Acc:AT4G15390]
AT4G15440	48.97	6.59	-2.89	0.000776	CYP74B2	Probable inactive linolenate hydroperoxide lyase [Source:UniProtKB/Swiss-Prot;Acc:B3LF83]
AT4G15660	17.38	5.63	-1.63	0.0335	GRXS8	Monothiol glutaredoxin-S8 [Source:UniProtKB/Swiss-Prot;Acc:O23417]
AT4G15800	114.69	47.74	-1.26	0.000776	RALFL33	Protein RALF-like 33 [Source:UniProtKB/Swiss-Prot;Acc:Q8L9P8]
AT4G15910	23.98	51.56	1.1	0.0146	ATDI21	drought-induced 21 [Source:TAIR;Acc:AT4G15910]
AT4G16000	8.1	1.64	-2.3	0.0239		unknown protein; BEST Arabidopsis thaliana protein match is: unknown protein (TAIR:AT4G15990.1); Has 30201 Blast hits to 17322 proteins in 780 species: Archae - 12; Bacteria - 1396; Metazoa - 17338; Fungi - 3422; Plants - 5037; Viruses - 0; Other Eu /.../es - 2996 (source: NCBI BLink). [Source:TAIR;Acc:AT4G16000]
AT4G16008	20.31	5.97	-1.77	0.00902		unknown protein; FUNCTIONS IN: molecular_function unknown; INVOLVED IN: biological_process unknown; LOCATED IN: cellular_component unknown; Has 30201 Blast hits to 17322 proteins in 780 species: Archae - 12; Bacteria - 1396; Metazoa - 17338; Fungi - /.../ Plants - 5037; Viruses - 0; Other Eukaryotes - 2996 (source: NCBI BLink). [Source:TAIR;Acc:AT4G16008]
AT4G16140	55.54	27.41	-1.02	0.0111		proline-rich family protein [Source:TAIR;Acc:AT4G16140]
AT4G16146	138.96	46.65	-1.57	0.000776		cAMP-regulated phosphoprotein 19-related protein [Source:TAIR;Acc:AT4G16146]
AT4G16215	0	3.96	+	0.000776		unknown protein; Has 30201 Blast hits to 17322 proteins in 780 species: Archae - 12; Bacteria - 1396; Metazoa - 17338; Fungi - 3422; Plants - 5037; Viruses - 0; Other Eukaryotes - 2996 (source: NCBI BLink). [Source:TAIR;Acc:AT4G16215]
AT4G16410	354.2	171.08	-1.05	0.00264		unknown protein; CONTAINS InterPro DOMAIN/s: Protein of unknown function DUF751 (InterPro:IPR008470); Has 30201 Blast hits to 17322 proteins in 780 species: Archae - 12; Bacteria - 1396; Metazoa - 17338; Fungi - 3422; Plants - 5037; Viruses - 0; Oth /.../aryotes - 2996 (source: NCBI BLink). [Source:TAIR;Acc:AT4G16410]
AT4G16490	115.52	57.87	-1	0.00431		ARM repeat superfamily protein [Source:TAIR;Acc:AT4G16490]
AT4G16563	0.94	8.51	3.18	0.000776		Eukaryotic aspartyl protease family protein [Source:TAIR;Acc:AT4G16563]
AT4G16590	7.03	2.35	-1.58	0.0209	ATCSLA01	cellulose synthase-like A01 [Source:TAIR;Acc:AT4G16590]
AT4G16630	4.98	13.52	1.44	0.000776	RH28	DEAD-box ATP-dependent RNA helicase 28 [Source:UniProtKB/Swiss-Prot;Acc:Q9ZRZ8]
AT4G16690	58.84	9.98	-2.56	0.000776	PPD	Probable pheophorbidase [Source:UniProtKB/Swiss-Prot;Acc:O23512]
AT4G16980	1160.03	379.98	-1.61	0.000776		arabinogalactan-protein family [Source:TAIR;Acc:AT4G16980]
AT4G17140	5.12	9.7	0.92	0.00724		pleckstrin homology (PH) domain-containing protein [Source:TAIR;Acc:AT4G17140]
AT4G17245	39.53	15.11	-1.39	0.00264		RING/U-box superfamily protein [Source:TAIR;Acc:AT4G17245]
AT4G17330	12.34	21.43	0.8	0.0185	ATG2484-1	G2484-1 protein [Source:TAIR;Acc:AT4G17330]
AT4G17340	223.14	99.91	-1.16	0.000776	TIP2-2	Probable aquaporin TIP2-2 [Source:UniProtKB/Swiss-Prot;Acc:Q41975]
AT4G17500	38.87	5.29	-2.88	0.000776	ERF1A	Ethylene-responsive transcription factor 1A [Source:UniProtKB/Swiss-Prot;Acc:O80337]
AT4G17560	316.5	189.81	-0.74	0.0468		50S ribosomal protein L19-1, chloroplastic [Source:UniProtKB/Swiss-Prot;Acc:Q8W463]
AT4G17650	42.09	23.49	-0.84	0.035		Polyketide cyclase / dehydrase and lipid transport protein [Source:TAIR;Acc:AT4G17650]
AT4G17810	27.85	6.75	-2.05	0.00145		C2H2 and C2HC zinc fingers superfamily protein [Source:TAIR;Acc:AT4G17810]
AT4G18170	0.38	2.73	2.84	0.0325	WRKY28	Probable WRKY transcription factor 28 [Source:UniProtKB/Swiss-Prot;Acc:Q8VWJ2]
AT4G18250	1.46	4.35	1.58	0.013		receptor serine/threonine kinase, putative [Source:TAIR;Acc:AT4G18250]
AT4G18370	69.19	35.46	-0.96	0.0119	DEGP5	Protease Do-like 5, chloroplastic [Source:UniProtKB/Swiss-Prot;Acc:Q9SEL7]
AT4G18905	12.57	22.81	0.86	0.0291		Transducin/WD40 repeat-like superfamily protein [Source:TAIR;Acc:AT4G18905]
AT4G18970	81.62	40.41	-1.01	0.00264		GDSL esterase/lipase At4g18970 [Source:UniProtKB/Swiss-Prot;Acc:Q93YW8]
AT4G19090	0.71	2.48	1.8	0.0267		Protein of unknown function (DUF594) [Source:TAIR;Acc:AT4G19090]
AT4G19170	57.09	27.59	-1.05	0.00207	CCD4	Probable carotenoid cleavage dioxygenase 4, chloroplastic [Source:UniProtKB/Swiss-Prot;Acc:O49675]
AT4G19200	287.12	126.34	-1.18	0.000776		proline-rich family protein [Source:TAIR;Acc:AT4G19200]
AT4G19239	0	8.67	+	0.000776		Pseudogene of AT5G01080; beta-galactosidase [Source:TAIR;Acc:AT4G19239]
AT4G19240	0	4.38	+	0.000776		unknown protein; BEST Arabidopsis thaliana protein match is: unknown protein (TAIR:AT3G43280.1); Has 19 Blast hits to 17 proteins in 2 species: Archae - 0; Bacteria - 0; Metazoa - 0; Fungi - 0; Plants - 19; Viruses - 0; Other Eukaryotes - 0 (source: /.../BLink). [Source:TAIR;Acc:AT4G19240]
AT4G19390	46.78	23.37	-1	0.0107		Uncharacterised protein family (UPF0114) [Source:TAIR;Acc:AT4G19390]
AT4G19550	1.91	7.56	1.99	0.0192		zinc ion binding;transcription regulators [Source:TAIR;Acc:AT4G19550]
AT4G19830	38.75	16.26	-1.25	0.00319	FKBP17-1	Peptidyl-prolyl cis-trans isomerase FKBP17-1, chloroplastic [Source:UniProtKB/Swiss-Prot;Acc:O81864]
AT4G19840	186.35	112.38	-0.73	0.0458	PP2A1	Protein PHLOEM PROTEIN 2-LIKE A1 [Source:UniProtKB/Swiss-Prot;Acc:O81865]
AT4G19985	37.67	19.51	-0.95	0.0195		Acyl-CoA N-acyltransferases (NAT) superfamily protein [Source:TAIR;Acc:AT4G19985]
AT4G20000	0	1.1	+	0.000776		VQ motif-containing protein [Source:TAIR;Acc:AT4G20000]
AT4G20070	12.47	5.63	-1.15	0.0134	AAH	Allantoate deiminase [Source:UniProtKB/Swiss-Prot;Acc:O49434]
AT4G20320	3.64	12.9	1.83	0.000776		CTP synthase family protein [Source:TAIR;Acc:AT4G20320]
AT4G20360	1659.55	836.3	-0.99	0.0236	TUFA	Elongation factor Tu, chloroplastic [Source:UniProtKB/Swiss-Prot;Acc:P17745]
AT4G20840	17.33	7.76	-1.16	0.00946		FAD-binding Berberine family protein [Source:TAIR;Acc:AT4G20840]
AT4G20870	42.52	21.91	-0.96	0.0227	FAH2	Fatty acid 2-hydroxylase 2 [Source:UniProtKB/Swiss-Prot;Acc:Q9SUC5]
AT4G21210	207.49	119.16	-0.8	0.0202	RP1	Pyruvate, phosphate dikinase regulatory protein 1, chloroplastic [Source:UniProtKB/Swiss-Prot;Acc:O49562]
AT4G21280	3725.44	1599.84	-1.22	0.00677	PSBQ1	Oxygen-evolving enhancer protein 3-1, chloroplastic [Source:UniProtKB/Swiss-Prot;Acc:Q9XFT3]
AT4G21445	66.7	25.56	-1.38	0.000776		unknown protein; FUNCTIONS IN: molecular_function unknown; INVOLVED IN: biological_process unknown; LOCATED IN: chloroplast, chloroplast stroma; Has 30201 Blast hits to 17322 proteins in 780 species: Archae - 12; Bacteria - 1396; Metazoa - 17338; Fu /.../3422; Plants - 5037; Viruses - 0; Other Eukaryotes - 2996 (source: NCBI BLink). [Source:TAIR;Acc:AT4G21445]
AT4G21850	8.47	36.07	2.09	0.000776	MSRB9	Peptide methionine sulfoxide reductase B9 [Source:UniProtKB/Swiss-Prot;Acc:Q84JT6]
AT4G21860	260.94	148.44	-0.81	0.0195	MSRB2	Peptide methionine sulfoxide reductase B2, chloroplastic [Source:UniProtKB/Swiss-Prot;Acc:Q9C5C8]
AT4G22130	7.77	14.15	0.87	0.0348	SRF8	Protein STRUBBELIG-RECEPTOR FAMILY 8 [Source:UniProtKB/Swiss-Prot;Acc:Q6R2J8]
AT4G22190	48.1	22.62	-1.09	0.00264		unknown protein; Has 283 Blast hits to 154 proteins in 44 species: Archae - 0; Bacteria - 2; Metazoa - 24; Fungi - 12; Plants - 48; Viruses - 0; Other Eukaryotes - 197 (source: NCBI BLink). [Source:TAIR;Acc:AT4G22190]
AT4G22240	184.57	109.9	-0.75	0.0407	PAP2	Probable plastid-lipid-associated protein 2, chloroplastic [Source:UniProtKB/Swiss-Prot;Acc:O49629]
AT4G22305	17.87	8.14	-1.14	0.0256		alpha/beta-Hydrolases superfamily protein [Source:TAIR;Acc:AT4G22305]
AT4G22390	0.6	3.11	2.36	0.0195		F-box protein At4g22390 [Source:UniProtKB/Swiss-Prot;Acc:Q9SUY0]
AT4G22460	1.34	0	-	0.00145		Bifunctional inhibitor/lipid-transfer protein/seed storage 2S albumin superfamily protein [Source:TAIR;Acc:AT4G22460]
AT4G22490	28.21	87.17	1.63	0.000776		Bifunctional inhibitor/lipid-transfer protein/seed storage 2S albumin superfamily protein [Source:TAIR;Acc:AT4G22490]
AT4G22513	1.12	163.19	7.18	0.00769		Bifunctional inhibitor/lipid-transfer protein/seed storage 2S albumin superfamily protein [Source:TAIR;Acc:AT4G22513]
AT4G22570	89.8	45.27	-0.99	0.00902	APT3	Adenine phosphoribosyltransferase 3 [Source:UniProtKB/Swiss-Prot;Acc:Q9SUW2]
AT4G22750	66.54	35.99	-0.89	0.0188	PAT13	Probable protein S-acyltransferase 13 [Source:UniProtKB/Swiss-Prot;Acc:Q94C49]
AT4G22830	61.54	26.29	-1.23	0.00374		unknown protein; FUNCTIONS IN: molecular_function unknown; INVOLVED IN: biological_process unknown; LOCATED IN: chloroplast; EXPRESSED IN: 20 plant structures; EXPRESSED DURING: 13 growth stages; CONTAINS InterPro DOMAIN/s: Protein of unknown functi /.../2499 (InterPro:IPR019634); Has 319 Blast hits to 317 proteins in 103 species: Archae - 0; Bacteria - 147; Metazoa - 0; Fungi - 0; Plants - 64; V…
AT4G22880	0.25	25.74	6.67	0.0356	LDOX	Leucoanthocyanidin dioxygenase [Source:UniProtKB/Swiss-Prot;Acc:Q96323]
AT4G22890	396.3	207.89	-0.93	0.00677	PGRL1A	PGR5-like protein 1A, chloroplastic [Source:UniProtKB/Swiss-Prot;Acc:Q8H112]
AT4G22950	0	4.78	+	0.000776	AGL19	Agamous-like MADS-box protein AGL19 [Source:UniProtKB/Swiss-Prot;Acc:O82743]
AT4G22970	0.61	1.62	1.41	0.013	ESP1	Separase [Source:UniProtKB/Swiss-Prot;Acc:Q5IBC5]
AT4G23020	8.23	3.45	-1.26	0.0276		unknown protein; BEST Arabidopsis thaliana protein match is: unknown protein (TAIR:AT4G11780.1); Has 146 Blast hits to 146 proteins in 40 species: Archae - 0; Bacteria - 16; Metazoa - 17; Fungi - 4; Plants - 67; Viruses - 20; Other Eukaryotes - 22 ( /.../: NCBI BLink). [Source:TAIR;Acc:AT4G23020]
AT4G23050	2.16	4.65	1.11	0.0458		PAS domain-containing protein tyrosine kinase family protein [Source:TAIR;Acc:AT4G23050]
AT4G23130	2.64	5.73	1.12	0.045	CRK5	Cysteine-rich receptor-like protein kinase 5 [Source:UniProtKB/Swiss-Prot;Acc:Q9C5S8]
AT4G23140	7.26	14.42	0.99	0.0343	CRK6	Cysteine-rich receptor-like protein kinase 6 [Source:UniProtKB/Swiss-Prot;Acc:Q9C5S9]
AT4G23150	2.27	5.51	1.28	0.0389	CRK7	Cysteine-rich receptor-like protein kinase 7 [Source:UniProtKB/Swiss-Prot;Acc:Q8L7G3]
AT4G23170	60.02	28.29	-1.08	0.00483	CRK9	Putative cysteine-rich receptor-like protein kinase 9 [Source:UniProtKB/Swiss-Prot;Acc:O65469]
AT4G23200	0.3	2.13	2.81	0.016	CRK12	cysteine-rich RLK (RECEPTOR-like protein kinase) 12 [Source:TAIR;Acc:AT4G23200]
AT4G23210	0.84	5.14	2.62	0.000776	CRK13	Cysteine-rich receptor-like protein kinase 13 [Source:UniProtKB/Swiss-Prot;Acc:Q0PW40]
AT4G23310	0.32	1.32	2.06	0.0419	CRK23	Putative cysteine-rich receptor-like protein kinase 23 [Source:UniProtKB/Swiss-Prot;Acc:O65482]
AT4G23400	197.07	112.77	-0.81	0.0265	PIP1-5	Probable aquaporin PIP1-5 [Source:UniProtKB/Swiss-Prot;Acc:Q8LAA6]
AT4G23800	26.49	60.36	1.19	0.00145	HMGB6	High mobility group B protein 6 [Source:UniProtKB/Swiss-Prot;Acc:Q9SUP7]
AT4G23840	2.52	6.33	1.33	0.016		Leucine-rich repeat (LRR) family protein [Source:TAIR;Acc:AT4G23840]
AT4G24050	0.53	1.93	1.86	0.0481		NAD(P)-binding Rossmann-fold superfamily protein [Source:TAIR;Acc:AT4G24050]
AT4G24120	13.4	23.8	0.83	0.0378	YSL1	Metal-nicotianamine transporter YSL1 [Source:UniProtKB/Swiss-Prot;Acc:Q6R3L0]
AT4G24430	0.36	1.61	2.16	0.0399		Rhamnogalacturonate lyase family protein [Source:TAIR;Acc:AT4G24430]
AT4G24450	1.31	2.81	1.1	0.0473	GWD2	Alpha-glucan water dikinase 2 [Source:UniProtKB/Swiss-Prot;Acc:Q9STV0]
AT4G24610	3.58	7.9	1.14	0.00145		unknown protein; FUNCTIONS IN: molecular_function unknown; INVOLVED IN: biological_process unknown; LOCATED IN: plasma membrane; EXPRESSED IN: 20 plant structures; EXPRESSED DURING: 12 growth stages; BEST Arabidopsis thaliana protein match is: unkno /.../tein (TAIR:AT5G65440.1); Has 820 Blast hits to 264 proteins in 74 species: Archae - 0; Bacteria - 15; Metazoa - 77; Fungi - 83; Plants - 96; Vir…
AT4G24660	37.25	18.13	-1.04	0.0122	ZHD1	Zinc-finger homeodomain protein 2 [Source:UniProtKB/Swiss-Prot;Acc:Q9SB61]
AT4G24750	128.97	77.2	-0.74	0.0484	STR11	Rhodanese-like domain-containing protein 11, chloroplastic [Source:UniProtKB/Swiss-Prot;Acc:Q0WWT7]
AT4G24930	229.99	111.68	-1.04	0.00583		Thylakoid lumenal 17.9 kDa protein, chloroplastic [Source:UniProtKB/Swiss-Prot;Acc:Q9SW33]
AT4G24972	24.08	9.52	-1.34	0.00769	TPD1	Protein TAPETUM DETERMINANT 1 [Source:UniProtKB/Swiss-Prot;Acc:Q6TLJ2]
AT4G25050	1404.01	694.88	-1.01	0.00583	ACP4	Acyl carrier protein 4, chloroplastic [Source:UniProtKB/Swiss-Prot;Acc:Q9SW21]
AT4G25080	469.84	248.58	-0.92	0.00946	CHLM	Magnesium protoporphyrin IX methyltransferase, chloroplastic [Source:UniProtKB/Swiss-Prot;Acc:Q9SW18]
AT4G25100	79.98	30.05	-1.41	0.000776	FSD1	Superoxide dismutase [Fe] 1, chloroplastic [Source:UniProtKB/Swiss-Prot;Acc:P21276]
AT4G25120	0.56	1.51	1.43	0.049	SRS2	P-loop containing nucleoside triphosphate hydrolases superfamily protein [Source:TAIR;Acc:AT4G25120]
AT4G25130	442.25	234.95	-0.91	0.00677	MSR4	Peptide methionine sulfoxide reductase A4, chloroplastic [Source:UniProtKB/Swiss-Prot;Acc:P54150]
AT4G25340	11.25	23.63	1.07	0.00769	FKBP53	Peptidyl-prolyl cis-trans isomerase FKBP53 [Source:UniProtKB/Swiss-Prot;Acc:Q93ZG9]
AT4G25530	0	1.04	+	0.000776	HDG6	Homeobox-leucine zipper protein HDG6 [Source:UniProtKB/Swiss-Prot;Acc:Q9FVI6]
AT4G25570	167.84	88.65	-0.92	0.00902	CYB561A	Transmembrane ascorbate ferrireductase 1 [Source:UniProtKB/Swiss-Prot;Acc:Q8L856]
AT4G25700	82.54	37.38	-1.14	0.000776	BETA-OHASE 1	Beta-carotene 3-hydroxylase 1, chloroplastic [Source:UniProtKB/Swiss-Prot;Acc:Q9SZZ8]
AT4G25707	0	34.14	+	0.0146		unknown protein; Has 30201 Blast hits to 17322 proteins in 780 species: Archae - 12; Bacteria - 1396; Metazoa - 17338; Fungi - 3422; Plants - 5037; Viruses - 0; Other Eukaryotes - 2996 (source: NCBI BLink). [Source:TAIR;Acc:AT4G25707]
AT4G25730	9.49	22.51	1.25	0.000776		FtsJ-like methyltransferase family protein [Source:TAIR;Acc:AT4G25730]
AT4G25740	277.34	165.98	-0.74	0.0405	RPS10A	40S ribosomal protein S10-1 [Source:UniProtKB/Swiss-Prot;Acc:Q9SW09]
AT4G25810	0.45	2.51	2.47	0.044	XTH23	Probable xyloglucan endotransglucosylase/hydrolase protein 23 [Source:UniProtKB/Swiss-Prot;Acc:Q38910]
AT4G25910	77.67	35.08	-1.15	0.000776	NIFU3	NifU-like protein 3, chloroplastic [Source:UniProtKB/Swiss-Prot;Acc:Q84RQ7]
AT4G25950	0	0.64	+	0.0267	VHA-G3	V-type proton ATPase subunit G3 [Source:UniProtKB/Swiss-Prot;Acc:Q9SZH0]
AT4G26190	3.19	7.66	1.26	0.00483		Haloacid dehalogenase-like hydrolase (HAD) superfamily protein [Source:TAIR;Acc:AT4G26190]
AT4G26530	761.91	191.43	-1.99	0.000776		Aldolase superfamily protein [Source:TAIR;Acc:AT4G26530]
AT4G26710	272.32	160.81	-0.76	0.0372	VHA-E2	V-type proton ATPase subunit e2 [Source:UniProtKB/Swiss-Prot;Acc:Q9SZ13]
AT4G26730	0	1.14	+	0.000776		S-adenosyl-L-methionine-dependent methyltransferases superfamily protein [Source:TAIR;Acc:AT4G26730]
AT4G26850	434.36	121.07	-1.84	0.000776	VTC2	GDP-L-galactose phosphorylase 1 [Source:UniProtKB/Swiss-Prot;Acc:Q8RWE8]
AT4G26860	70.27	31.1	-1.18	0.00145		Predicted pyridoxal phosphate-dependent enzyme, YBL036C type [Source:TAIR;Acc:AT4G26860]
AT4G27010	0.95	2.67	1.49	0.00207		CONTAINS InterPro DOMAIN/s: Ribosome 60S biogenesis N-terminal (InterPro:IPR021714); BEST Arabidopsis thaliana protein match is: unknown protein (TAIR:AT1G72270.1); Has 30201 Blast hits to 17322 proteins in 780 species: Archae - 12; Bacteria - 1396; /.../oa - 17338; Fungi - 3422; Plants - 5037; Viruses - 0; Other Eukaryotes - 2996 (source: NCBI BLink). [Source:TAIR;Acc:AT4G27010]
AT4G27030	42.23	9.61	-2.14	0.00535	FAD4	Fatty acid desaturase 4, chloroplastic [Source:UniProtKB/Swiss-Prot;Acc:Q9SZ42]
AT4G27230	148.03	87.13	-0.76	0.0444	HTA2	Probable histone H2A.3 [Source:UniProtKB/Swiss-Prot;Acc:O81826]
AT4G27260	1.91	7.4	1.95	0.000776	GH3.5	Indole-3-acetic acid-amido synthetase GH3.5 [Source:UniProtKB/Swiss-Prot;Acc:O81829]
AT4G27300	1.47	6.97	2.24	0.000776	SD11	G-type lectin S-receptor-like serine/threonine-protein kinase SD1-1 [Source:UniProtKB/Swiss-Prot;Acc:O81833]
AT4G27600	150.98	81.99	-0.88	0.0153	NARA5	pfkB-like carbohydrate kinase family protein [Source:TAIR;Acc:AT4G27600]
AT4G27654	1.19	0	-	0.000776		unknown protein; FUNCTIONS IN: molecular_function unknown; INVOLVED IN: biological_process unknown; LOCATED IN: endomembrane system; EXPRESSED IN: 17 plant structures; EXPRESSED DURING: 9 growth stages; Has 30201 Blast hits to 17322 proteins in 780 /.../s: Archae - 12; Bacteria - 1396; Metazoa - 17338; Fungi - 3422; Plants - 5037; Viruses - 0; Other Eukaryotes - 2996 (source: NCBI BLink). [Source…
AT4G27657	28.06	4.1	-2.77	0.00431		unknown protein; FUNCTIONS IN: molecular_function unknown; INVOLVED IN: biological_process unknown; LOCATED IN: endomembrane system; EXPRESSED IN: 15 plant structures; EXPRESSED DURING: 9 growth stages; BEST Arabidopsis thaliana protein match is: un /.../protein (TAIR:AT5G54145.1); Has 30201 Blast hits to 17322 proteins in 780 species: Archae - 12; Bacteria - 1396; Metazoa - 17338; Fungi - 3422; …
AT4G27700	168.12	91.43	-0.88	0.0236		Rhodanese-like domain-containing protein 14, chloroplastic [Source:UniProtKB/Swiss-Prot;Acc:Q94A65]
AT4G27720	72.79	42.26	-0.78	0.0426		Major facilitator superfamily protein [Source:TAIR;Acc:AT4G27720]
AT4G27800	202.27	120.62	-0.75	0.0395	PPH1	Protein phosphatase 2C 57 [Source:UniProtKB/Swiss-Prot;Acc:P49599]
AT4G27860	1.3	3.35	1.36	0.0487	MEB1	Membrane protein of ER body 1 [Source:UniProtKB/Swiss-Prot;Acc:Q8W4P8]
AT4G27960	228.39	137.81	-0.73	0.035	UBC9	SUMO-conjugating enzyme UBC9 [Source:UniProtKB/Swiss-Prot;Acc:P35132]
AT4G28005	0	0.87	+	0.0267		BEST Arabidopsis thaliana protein match is: NADH-ubiquinone oxidoreductase-related (TAIR:AT5G52840.1); Has 37 Blast hits to 37 proteins in 15 species: Archae - 0; Bacteria - 0; Metazoa - 2; Fungi - 0; Plants - 33; Viruses - 0; Other Eukaryotes - 2 ( /.../: NCBI BLink). [Source:TAIR;Acc:AT4G28005]
AT4G28025	164.2	86.45	-0.93	0.00813		unknown protein; FUNCTIONS IN: molecular_function unknown; INVOLVED IN: biological_process unknown; LOCATED IN: chloroplast thylakoid membrane; EXPRESSED IN: 23 plant structures; EXPRESSED DURING: 13 growth stages; Has 30201 Blast hits to 17322 prot /.../n 780 species: Archae - 12; Bacteria - 1396; Metazoa - 17338; Fungi - 3422; Plants - 5037; Viruses - 0; Other Eukaryotes - 2996 (source: NCBI BL…
AT4G28030	141.06	57.65	-1.29	0.000776		Acyl-CoA N-acyltransferases (NAT) superfamily protein [Source:TAIR;Acc:AT4G28030]
AT4G28210	51.91	29.9	-0.8	0.0426	emb1923	embryo defective 1923 [Source:TAIR;Acc:AT4G28210]
AT4G28270	58.15	28.5	-1.03	0.00677	RMA2	E3 ubiquitin-protein ligase RMA2 [Source:UniProtKB/Swiss-Prot;Acc:P93030]
AT4G28290	29.46	7.11	-2.05	0.00374		unknown protein; FUNCTIONS IN: molecular_function unknown; INVOLVED IN: biological_process unknown; LOCATED IN: chloroplast; EXPRESSED IN: 23 plant structures; EXPRESSED DURING: 15 growth stages; Has 45 Blast hits to 45 proteins in 11 species: Archa /.../ Bacteria - 0; Metazoa - 0; Fungi - 0; Plants - 45; Viruses - 0; Other Eukaryotes - 0 (source: NCBI BLink). [Source:TAIR;Acc:AT4G28290]
AT4G28450	7.53	18.21	1.27	0.00207		nucleotide binding;protein binding [Source:TAIR;Acc:AT4G28450]
AT4G28660	590.86	194.44	-1.6	0.000776	PSB28	Photosystem II reaction center PSB28 protein, chloroplastic [Source:UniProtKB/Swiss-Prot;Acc:Q8W0Y8]
AT4G28730	141.42	57.31	-1.3	0.000776	GRXC5	Glutaredoxin-C5, chloroplastic [Source:UniProtKB/Swiss-Prot;Acc:Q8GWS0]
AT4G28780	73.12	42	-0.8	0.0325		GDSL esterase/lipase At4g28780 [Source:UniProtKB/Swiss-Prot;Acc:Q9SVU5]
AT4G28870	0	2.3	+	0.00319		unknown protein; BEST Arabidopsis thaliana protein match is: unknown protein (TAIR:AT1G49680.1); Has 22985 Blast hits to 1198 proteins in 188 species: Archae - 0; Bacteria - 21210; Metazoa - 895; Fungi - 112; Plants - 141; Viruses - 114; Other Eukar /.../- 513 (source: NCBI BLink). [Source:TAIR;Acc:AT4G28870]
AT4G29020	346.08	175.03	-0.98	0.00264		glycine-rich protein [Source:TAIR;Acc:AT4G29020]
AT4G29070	46.31	25.64	-0.85	0.0274		Phospholipase A2 family protein [Source:TAIR;Acc:AT4G29070]
AT4G29190	40.6	21.05	-0.95	0.0122		Zinc finger CCCH domain-containing protein 49 [Source:UniProtKB/Swiss-Prot;Acc:Q9M0G2]
AT4G29560	0.93	2.56	1.46	0.0473		CONTAINS InterPro DOMAIN/s: Fanconi Anaemia group E protein, C-terminal (InterPro:IPR021025); Has 41 Blast hits to 41 proteins in 17 species: Archae - 0; Bacteria - 0; Metazoa - 10; Fungi - 0; Plants - 27; Viruses - 0; Other Eukaryotes - 4 (source: /.../Link). [Source:TAIR;Acc:AT4G29560]
AT4G29590	74.95	37.93	-0.98	0.00724		S-adenosyl-L-methionine-dependent methyltransferases superfamily protein [Source:TAIR;Acc:AT4G29590]
AT4G29600	0	0.87	+	0.000776	CDA7	Cytidine deaminase 7 [Source:UniProtKB/Swiss-Prot;Acc:Q9SU87]
AT4G29610	3.22	8.38	1.38	0.0484	CDA6	Cytidine deaminase 6 [Source:UniProtKB/Swiss-Prot;Acc:Q9SU86]
AT4G29670	194.31	96.61	-1.01	0.00145	ACHT2	Thioredoxin-like 2-2, chloroplastic [Source:UniProtKB/Swiss-Prot;Acc:Q8LCT3]
AT4G29700	8.55	18.35	1.1	0.00813		Alkaline-phosphatase-like family protein [Source:TAIR;Acc:AT4G29700]
AT4G29735	108.01	63.42	-0.77	0.0484		unknown protein; FUNCTIONS IN: molecular_function unknown; INVOLVED IN: biological_process unknown; LOCATED IN: endomembrane system; EXPRESSED IN: 23 plant structures; EXPRESSED DURING: 15 growth stages; CONTAINS InterPro DOMAIN/s: Uncharacterised p /.../ family UPF0197 (InterPro:IPR007915); Has 30201 Blast hits to 17322 proteins in 780 species: Archae - 12; Bacteria - 1396; Metazoa - 17338; Fung…
AT4G29905	145.03	68.1	-1.09	0.00483		unknown protein; BEST Arabidopsis thaliana protein match is: unknown protein (TAIR:AT5G57123.1); Has 73 Blast hits to 73 proteins in 13 species: Archae - 0; Bacteria - 0; Metazoa - 0; Fungi - 0; Plants - 73; Viruses - 0; Other Eukaryotes - 0 (source /.../ BLink). [Source:TAIR;Acc:AT4G29905]
AT4G29980	3.26	0	-	0.000776		FUNCTIONS IN: molecular_function unknown; INVOLVED IN: biological_process unknown; LOCATED IN: endomembrane system; EXPRESSED IN: leaf whorl, sepal, flower, seed; EXPRESSED DURING: petal differentiation and expansion stage, E expanded cotyledon stag /.../T Arabidopsis thaliana protein match is: Fasciclin-like arabinogalactan family protein (TAIR:AT1G30800.1); Has 30201 Blast hits to 17322 protein…
AT4G30150	1.98	4.44	1.17	0.00583		CONTAINS InterPro DOMAIN/s: Nucleolar 27S pre-rRNA processing, Urb2/Npa2 (InterPro:IPR018849); Has 58 Blast hits to 49 proteins in 21 species: Archae - 0; Bacteria - 2; Metazoa - 2; Fungi - 0; Plants - 44; Viruses - 3; Other Eukaryotes - 7 (source: /.../Link). [Source:TAIR;Acc:AT4G30150]
AT4G30250	3.03	12.84	2.09	0.00264		P-loop containing nucleoside triphosphate hydrolases superfamily protein [Source:TAIR;Acc:AT4G30250]
AT4G30270	14.71	26.91	0.87	0.0444	XTH24	Xyloglucan endotransglucosylase/hydrolase protein 24 [Source:UniProtKB/Swiss-Prot;Acc:P24806]
AT4G30280	0.31	4.89	3.96	0.0332	XTH18	Probable xyloglucan endotransglucosylase/hydrolase protein 18 [Source:UniProtKB/Swiss-Prot;Acc:Q9M0D2]
AT4G30290	1.08	5.89	2.45	0.0119	XTH19	Probable xyloglucan endotransglucosylase/hydrolase protein 19 [Source:UniProtKB/Swiss-Prot;Acc:Q9M0D1]
AT4G30440	187.92	73.37	-1.36	0.000776	GAE1	UDP-glucuronate 4-epimerase 1 [Source:UniProtKB/Swiss-Prot;Acc:Q9M0B6]
AT4G30450	25.58	8.16	-1.65	0.00724		glycine-rich protein [Source:TAIR;Acc:AT4G30450]
AT4G30880	0.55	0	-	0.0482		Bifunctional inhibitor/lipid-transfer protein/seed storage 2S albumin superfamily protein [Source:TAIR;Acc:AT4G30880]
AT4G30950	347.9	182.44	-0.93	0.00902	FAD6	Omega-6 fatty acid desaturase, chloroplastic [Source:UniProtKB/Swiss-Prot;Acc:P46312]
AT4G30980	3.42	8.07	1.24	0.0431	BHLH69	Transcription factor bHLH69 [Source:UniProtKB/Swiss-Prot;Acc:Q8S3D5]
AT4G30990	1.96	6.02	1.62	0.000776		ARM repeat superfamily protein [Source:TAIR;Acc:AT4G30990]
AT4G30996	76	40.3	-0.92	0.0198		Protein of unknown function (DUF1068) [Source:TAIR;Acc:AT4G30996]
AT4G31160	3.77	8.35	1.15	0.00264	DCAF1	DDB1- and CUL4-associated factor homolog 1 [Source:UniProtKB/Swiss-Prot;Acc:Q9M086]
AT4G31210	8.68	15.47	0.83	0.0285		DNA topoisomerase, type IA, core [Source:TAIR;Acc:AT4G31210]
AT4G31530	102.78	52.11	-0.98	0.00319		NAD(P)-binding Rossmann-fold superfamily protein [Source:TAIR;Acc:AT4G31530]
AT4G31560	117.67	65.87	-0.84	0.0328	HCF153	high chlorophyll fluorescence 153 [Source:TAIR;Acc:AT4G31560]
AT4G31570	2.04	4.26	1.06	0.0111		CONTAINS InterPro DOMAIN/s: Prefoldin (InterPro:IPR009053); BEST Arabidopsis thaliana protein match is: unknown protein (TAIR:AT1G24460.1); Has 194354 Blast hits to 66887 proteins in 3244 species: Archae - 3688; Bacteria - 38556; Metazoa - 84828; Fu /.../17265; Plants - 10589; Viruses - 805; Other Eukaryotes - 38623 (source: NCBI BLink). [Source:TAIR;Acc:AT4G31570]
AT4G31620	0.74	3.13	2.08	0.0142	REM3	B3 domain-containing protein REM3 [Source:UniProtKB/Swiss-Prot;Acc:Q8VZQ9]
AT4G31800	7.18	18.42	1.36	0.00583	WRKY18	WRKY transcription factor 18 [Source:UniProtKB/Swiss-Prot;Acc:Q9C5T4]
AT4G31805	1.64	5.18	1.66	0.0305	POLAR	Protein POLAR LOCALIZATION DURING ASYMMETRIC DIVISION AND REDISTRIBUTION [Source:UniProtKB/Swiss-Prot;Acc:Q6NQ99]
AT4G31950	0	1.02	+	0.000776	CYP82C3	Cytochrome P450 82C3 [Source:UniProtKB/Swiss-Prot;Acc:O49396]
AT4G31970	0	1.83	+	0.000776	CYP82C2	Cytochrome P450 82C2 [Source:UniProtKB/Swiss-Prot;Acc:O49394]
AT4G31985	696.16	384.67	-0.86	0.0181	RPL39C	60S ribosomal protein L39-1 [Source:UniProtKB/Swiss-Prot;Acc:P51424]
AT4G32260	2882.79	1111.49	-1.37	0.00264		ATPase, F0 complex, subunit B/B', bacterial/chloroplast [Source:TAIR;Acc:AT4G32260]
AT4G32460	75.31	36.14	-1.06	0.00319		Protein of unknown function, DUF642 [Source:TAIR;Acc:AT4G32460]
AT4G32590	157.1	76.01	-1.05	0.00535		2Fe-2S ferredoxin-like superfamily protein [Source:TAIR;Acc:AT4G32590]
AT4G32650	0.33	1.87	2.5	0.0178	KAT3	Potassium channel KAT3 [Source:UniProtKB/Swiss-Prot;Acc:P92960]
AT4G32720	26.84	51.93	0.95	0.00632	LA1	La protein 1 [Source:UniProtKB/Swiss-Prot;Acc:Q93ZV7]
AT4G32770	19.08	7.44	-1.36	0.00145	VTE1	Tocopherol cyclase, chloroplastic [Source:UniProtKB/Swiss-Prot;Acc:Q94FY7]
AT4G33010	1116.57	570.95	-0.97	0.0473	GLDP1	Glycine dehydrogenase (decarboxylating) 1, mitochondrial [Source:UniProtKB/Swiss-Prot;Acc:Q94B78]
AT4G33150	2.22	6.53	1.56	0.00483	LKR/SDH	lysine-ketoglutarate reductase/saccharopine dehydrogenase bifunctional enzyme [Source:TAIR;Acc:AT4G33150]
AT4G33200	4.61	7.92	0.78	0.0444	XI-I	Myosin-15 [Source:UniProtKB/Swiss-Prot;Acc:Q0WPU1]
AT4G33270	11.71	20.83	0.83	0.0426	CDC20-1	Cell division cycle 20.1, cofactor of APC complex [Source:UniProtKB/Swiss-Prot;Acc:Q9SZA4]
AT4G33510	176.76	99.48	-0.83	0.0156	DHS2	Phospho-2-dehydro-3-deoxyheptonate aldolase 2, chloroplastic [Source:UniProtKB/Swiss-Prot;Acc:Q00218]
AT4G33520	94.09	50.62	-0.89	0.0461	PAA1	Copper-transporting ATPase PAA1, chloroplastic [Source:UniProtKB/Swiss-Prot;Acc:Q9SZC9]
AT4G33660	64.25	24.46	-1.39	0.00374		unknown protein; Has 30201 Blast hits to 17322 proteins in 780 species: Archae - 12; Bacteria - 1396; Metazoa - 17338; Fungi - 3422; Plants - 5037; Viruses - 0; Other Eukaryotes - 2996 (source: NCBI BLink). [Source:TAIR;Acc:AT4G33660]
AT4G33666	144.78	25.22	-2.52	0.0293		unknown protein; FUNCTIONS IN: molecular_function unknown; INVOLVED IN: biological_process unknown; LOCATED IN: chloroplast; EXPRESSED IN: 19 plant structures; EXPRESSED DURING: 11 growth stages; Has 30201 Blast hits to 17322 proteins in 780 species /.../ae - 12; Bacteria - 1396; Metazoa - 17338; Fungi - 3422; Plants - 5037; Viruses - 0; Other Eukaryotes - 2996 (source: NCBI BLink). [Source:TAIR;…
AT4G33790	6.34	1.82	-1.8	0.00989	FAR3	Fatty acyl-CoA reductase 3 [Source:UniProtKB/Swiss-Prot;Acc:Q93ZB9]
AT4G33960	27.75	8.23	-1.75	0.0239		unknown protein; FUNCTIONS IN: molecular_function unknown; INVOLVED IN: biological_process unknown; LOCATED IN: endomembrane system; EXPRESSED IN: 20 plant structures; EXPRESSED DURING: 10 growth stages; BEST Arabidopsis thaliana protein match is: u /.../ protein (TAIR:AT2G15830.1); Has 32 Blast hits to 32 proteins in 4 species: Archae - 0; Bacteria - 0; Metazoa - 0; Fungi - 0; Plants - 32; Virus…
AT4G34071	0	0.91	+	0.000776		other RNA [Source:TAIR;Acc:AT4G34071]
AT4G34090	47.44	27.46	-0.79	0.0387		unknown protein; FUNCTIONS IN: molecular_function unknown; INVOLVED IN: biological_process unknown; LOCATED IN: chloroplast, chloroplast stroma; EXPRESSED IN: 22 plant structures; EXPRESSED DURING: 13 growth stages; BEST Arabidopsis thaliana protein /.../ is: unknown protein (TAIR:AT2G23370.1); Has 30201 Blast hits to 17322 proteins in 780 species: Archae - 12; Bacteria - 1396; Metazoa - 17338; F…
AT4G34190	790.44	281.07	-1.49	0.000776	2015-09-01	Stress enhanced protein 1, chloroplastic [Source:UniProtKB/Swiss-Prot;Acc:Q9M7I9]
AT4G34280	261.66	149.05	-0.81	0.0325		transducin family protein / WD-40 repeat family protein [Source:TAIR;Acc:AT4G34280]
AT4G34490	95.58	55.89	-0.77	0.0348	CAP1	Cyclase-associated protein 1 [Source:UniProtKB/Swiss-Prot;Acc:O65902]
AT4G34600	0	1.16	+	0.000776		unknown protein; FUNCTIONS IN: molecular_function unknown; INVOLVED IN: pollen tube growth; LOCATED IN: endomembrane system; EXPRESSED IN: 11 plant structures; EXPRESSED DURING: M germinated pollen stage, LP.04 four leaves visible, 4 anthesis, petal /.../rentiation and expansion stage; BEST Arabidopsis thaliana protein match is: unknown protein (TAIR:AT2G16385.1); Has 17 Blast hits to 17 proteins…
AT4G34620	2640.24	961.74	-1.46	0.000776	SSR16	small subunit ribosomal protein 16 [Source:TAIR;Acc:AT4G34620]
AT4G34630	147.19	68.41	-1.11	0.00145		unknown protein; Has 30 Blast hits to 30 proteins in 10 species: Archae - 0; Bacteria - 2; Metazoa - 0; Fungi - 0; Plants - 24; Viruses - 0; Other Eukaryotes - 4 (source: NCBI BLink). [Source:TAIR;Acc:AT4G34630]
AT4G34720	349.33	178.85	-0.97	0.00632	VHA-C3	V-type proton ATPase subunit c1 [Source:UniProtKB/Swiss-Prot;Acc:P0DH92]
AT4G34760	84.44	36.51	-1.21	0.00374		SAUR-like auxin-responsive protein family [Source:TAIR;Acc:AT4G34760]
AT4G34910	3.93	9.59	1.29	0.00264	RH16	DEAD-box ATP-dependent RNA helicase 16 [Source:UniProtKB/Swiss-Prot;Acc:Q9SW44]
AT4G35090	220.42	90.39	-1.29	0.000776	CAT2	Catalase-2 [Source:UniProtKB/Swiss-Prot;Acc:P25819]
AT4G35250	113.73	63.72	-0.84	0.0195		NAD(P)-binding Rossmann-fold superfamily protein [Source:TAIR;Acc:AT4G35250]
AT4G35320	59.48	29.5	-1.01	0.0122		unknown protein; BEST Arabidopsis thaliana protein match is: unknown protein (TAIR:AT2G17300.1); Has 30201 Blast hits to 17322 proteins in 780 species: Archae - 12; Bacteria - 1396; Metazoa - 17338; Fungi - 3422; Plants - 5037; Viruses - 0; Other Eu /.../es - 2996 (source: NCBI BLink). [Source:TAIR;Acc:AT4G35320]
AT4G35720	0.73	5.67	2.96	0.00724		Arabidopsis protein of unknown function (DUF241) [Source:TAIR;Acc:AT4G35720]
AT4G35950	60.34	30.38	-0.99	0.0111	ARAC6	Rac-like GTP-binding protein ARAC6 [Source:UniProtKB/Swiss-Prot;Acc:Q9SBJ6]
AT4G36050	1.67	5.4	1.69	0.0107	APE2	DNA-(apurinic or apyrimidinic site) lyase 2 [Source:UniProtKB/Swiss-Prot;Acc:F4JNY0]
AT4G36080	1.5	4.14	1.46	0.000776		phosphotransferases, alcohol group as acceptor;binding;inositol or phosphatidylinositol kinases [Source:TAIR;Acc:AT4G36080]
AT4G36180	6.63	13	0.97	0.0149		Probable LRR receptor-like serine/threonine-protein kinase At4g36180 [Source:UniProtKB/Swiss-Prot;Acc:C0LGS2]
AT4G36220	69.6	137.47	0.98	0.00859	CYP84A1	Cytochrome P450 84A1 [Source:UniProtKB/Swiss-Prot;Acc:Q42600]
AT4G36230	11.32	2.75	-2.04	0.0156		unknown protein; FUNCTIONS IN: molecular_function unknown; INVOLVED IN: biological_process unknown; LOCATED IN: endomembrane system; EXPRESSED IN: leaf apex, hypocotyl, flower; EXPRESSED DURING: petal differentiation and expansion stage; Has 250444 /.../hits to 52918 proteins in 2611 species: Archae - 614; Bacteria - 68464; Metazoa - 90603; Fungi - 16312; Plants - 24752; Viruses - 3701; Other Euk…
AT4G36280	3.68	1.15	-1.68	0.0178		Histidine kinase-, DNA gyrase B-, and HSP90-like ATPase family protein [Source:TAIR;Acc:AT4G36280]
AT4G36380	0.17	1.5	3.13	0.0297	ROT3	3-epi-6-deoxocathasterone 23-monooxygenase [Source:UniProtKB/Swiss-Prot;Acc:Q9M066]
AT4G36410	22.63	6.84	-1.73	0.00902	UBC17	Probable ubiquitin-conjugating enzyme E2 17 [Source:UniProtKB/Swiss-Prot;Acc:O23239]
AT4G36470	3.53	8.51	1.27	0.0417		S-adenosyl-L-methionine-dependent methyltransferases superfamily protein [Source:TAIR;Acc:AT4G36470]
AT4G36530	69.01	34.73	-0.99	0.00535		alpha/beta-Hydrolases superfamily protein [Source:TAIR;Acc:AT4G36530]
AT4G36540	42.46	24.68	-0.78	0.0442	BEE2	Transcription factor BEE 2 [Source:UniProtKB/Swiss-Prot;Acc:Q93VJ4]
AT4G36810	162.5	90.08	-0.85	0.0167	GGPPS1	Heterodimeric geranylgeranyl pyrophosphate synthase large subunit 1, chloroplastic [Source:UniProtKB/Swiss-Prot;Acc:P34802]
AT4G36820	0	0.63	+	0.000776		Calcium uniporter protein 1, mitochondrial [Source:UniProtKB/Swiss-Prot;Acc:Q1PE15]
AT4G37000	99.94	56.26	-0.83	0.0252	RCCR	Red chlorophyll catabolite reductase, chloroplastic [Source:UniProtKB/Swiss-Prot;Acc:Q8LDU4]
AT4G37090	11.92	25.29	1.09	0.0262		unknown protein; FUNCTIONS IN: molecular_function unknown; INVOLVED IN: biological_process unknown; LOCATED IN: cellular_component unknown; EXPRESSED IN: 23 plant structures; EXPRESSED DURING: 13 growth stages; Has 30201 Blast hits to 17322 proteins /.../0 species: Archae - 12; Bacteria - 1396; Metazoa - 17338; Fungi - 3422; Plants - 5037; Viruses - 0; Other Eukaryotes - 2996 (source: NCBI BLink)…
AT4G37140	0	0.56	+	0.00535	MES20	Putative inactive methylesterase 20 [Source:UniProtKB/Swiss-Prot;Acc:F4JRA6]
AT4G37180	4.7	11.73	1.32	0.00902		Homeodomain-like superfamily protein [Source:TAIR;Acc:AT4G37180]
AT4G37200	80.71	40.12	-1.01	0.0111	HCF164	Thioredoxin-like protein HCF164, chloroplastic [Source:UniProtKB/Swiss-Prot;Acc:O23166]
AT4G37240	38.37	13.33	-1.53	0.00319		unknown protein; FUNCTIONS IN: molecular_function unknown; INVOLVED IN: N-terminal protein myristoylation; LOCATED IN: cellular_component unknown; EXPRESSED IN: 22 plant structures; EXPRESSED DURING: 13 growth stages; BEST Arabidopsis thaliana prote /.../ch is: unknown protein (TAIR:AT2G23690.1); Has 30201 Blast hits to 17322 proteins in 780 species: Archae - 12; Bacteria - 1396; Metazoa - 17338;…
AT4G37295	0	1.16	+	0.000776		unknown protein; FUNCTIONS IN: molecular_function unknown; INVOLVED IN: biological_process unknown; LOCATED IN: endomembrane system; EXPRESSED IN: stem, root, leaf; EXPRESSED DURING: LP.06 six leaves visible, LP.04 four leaves visible; Has 30201 Bla /.../s to 17322 proteins in 780 species: Archae - 12; Bacteria - 1396; Metazoa - 17338; Fungi - 3422; Plants - 5037; Viruses - 0; Other Eukaryotes - …
AT4G37330	33.74	16.92	-1	0.00989	CYP81D4	cytochrome P450, family 81, subfamily D, polypeptide 4 [Source:TAIR;Acc:AT4G37330]
AT4G37370	3.17	7.07	1.16	0.0471	CYP81D8	cytochrome P450, family 81, subfamily D, polypeptide 8 [Source:TAIR;Acc:AT4G37370]
AT4G37390	0.48	2.06	2.1	0.0206	YDK1	Auxin-responsive GH3 family protein [Source:TAIR;Acc:AT4G37390]
AT4G37490	4.57	10.67	1.22	0.0209	CYCB1-1	Cyclin-B1-1 [Source:UniProtKB/Swiss-Prot;Acc:P30183]
AT4G37520	4.97	16.12	1.7	0.00207	PER50	Peroxidase 50 [Source:UniProtKB/Swiss-Prot;Acc:Q43731]
AT4G37530	2.4	5.9	1.3	0.0444	PER51	Peroxidase 51 [Source:UniProtKB/Swiss-Prot;Acc:Q9SZE7]
AT4G37610	27.21	2.78	-3.29	0.000776	BT5	BTB/POZ and TAZ domain-containing protein 5 [Source:UniProtKB/Swiss-Prot;Acc:Q6EJ98]
AT4G37680	18.63	7.81	-1.26	0.00264	HHP4	Heptahelical transmembrane protein 4 [Source:UniProtKB/Swiss-Prot;Acc:Q9SZG0]
AT4G37750	7.11	17.32	1.28	0.000776	ANT	AP2-like ethylene-responsive transcription factor ANT [Source:UniProtKB/Swiss-Prot;Acc:Q38914]
AT4G37910	61.14	125.34	1.04	0.00145	HSP70-9	Heat shock 70 kDa protein 9, mitochondrial [Source:UniProtKB/Swiss-Prot;Acc:Q8GUM2]
AT4G37925	149.71	78.15	-0.94	0.00989	NDHM	NAD(P)H-quinone oxidoreductase subunit M, chloroplastic [Source:UniProtKB/Swiss-Prot;Acc:Q2V2S7]
AT4G37980	100.15	19.23	-2.38	0.000776	CAD7	Cinnamyl alcohol dehydrogenase 7 [Source:UniProtKB/Swiss-Prot;Acc:Q02971]
AT4G37990	1.03	5.5	2.41	0.00535	CAD8	Cinnamyl alcohol dehydrogenase 8 [Source:UniProtKB/Swiss-Prot;Acc:Q02972]
AT4G38070	0.58	1.63	1.49	0.0291	BHLH131	basic helix-loop-helix (bHLH) DNA-binding superfamily protein [Source:TAIR;Acc:AT4G38070]
AT4G38225	86.09	39.48	-1.12	0.000776		unknown protein; FUNCTIONS IN: molecular_function unknown; INVOLVED IN: biological_process unknown; LOCATED IN: chloroplast; EXPRESSED IN: 21 plant structures; EXPRESSED DURING: 13 growth stages; Has 35333 Blast hits to 34131 proteins in 2444 specie /.../hae - 798; Bacteria - 22429; Metazoa - 974; Fungi - 991; Plants - 531; Viruses - 0; Other Eukaryotes - 9610 (source: NCBI BLink). [Source:TAIR;A…
AT4G38340	0.22	2.23	3.33	0.0142	NLP3	Protein NLP3 [Source:UniProtKB/Swiss-Prot;Acc:Q9SVF1]
AT4G38400	13	6.03	-1.11	0.0407	EXLA2	Expansin-like A2 [Source:UniProtKB/Swiss-Prot;Acc:Q9SVE5]
AT4G38420	14.69	6.41	-1.2	0.00535	sks9	SKU5 similar 9 [Source:TAIR;Acc:AT4G38420]
AT4G38430	95.95	48.59	-0.98	0.00583	ROPGEF1	Rop guanine nucleotide exchange factor 1 [Source:UniProtKB/Swiss-Prot;Acc:Q93ZY2]
AT4G38440	2.8	5.26	0.91	0.0353		LOCATED IN: chloroplast; EXPRESSED IN: 21 plant structures; EXPRESSED DURING: 12 growth stages; CONTAINS InterPro DOMAIN/s: RNA polymerase II-associated protein 1, C-terminal (InterPro:IPR013929), RNA polymerase II-associated protein 1, N-terminal ( /.../ro:IPR013930); Has 276 Blast hits to 220 proteins in 102 species: Archae - 0; Bacteria - 2; Metazoa - 151; Fungi - 65; Plants - 41; Viruses - 0;…
AT4G38460	130.06	77.84	-0.74	0.041	GGR	Heterodimeric geranylgeranyl pyrophosphate synthase small subunit, chloroplastic [Source:UniProtKB/Swiss-Prot;Acc:Q39108]
AT4G38690	20.15	10.75	-0.91	0.0442		PLC-like phosphodiesterases superfamily protein [Source:TAIR;Acc:AT4G38690]
AT4G38770	1815.13	963.14	-0.91	0.05	PRP4	Proline-rich protein 4 [Source:UniProtKB/Swiss-Prot;Acc:Q9T0I5]
AT4G38890	11.35	21.77	0.94	0.0142		tRNA-dihydrouridine(47) synthase [NAD(P)(+)]-like [Source:UniProtKB/Swiss-Prot;Acc:Q9T0J6]
AT4G38920	356.47	191.86	-0.89	0.0119	VHA-C3	V-type proton ATPase subunit c1 [Source:UniProtKB/Swiss-Prot;Acc:P0DH92]
AT4G38932	56.45	25.92	-1.12	0.0335		Potential natural antisense gene, locus overlaps with AT4G38930 [Source:TAIR;Acc:AT4G38932]
AT4G38970	3364.43	1606.6	-1.07	0.0305	FBA2	Probable fructose-bisphosphate aldolase 2, chloroplastic [Source:UniProtKB/Swiss-Prot;Acc:Q944G9]
AT4G39670	0.95	5.21	2.45	0.023		ACD11 homolog protein [Source:UniProtKB/Swiss-Prot;Acc:Q8L7U7]
AT4G39710	249.4	72.31	-1.79	0.000776	PNSL4	Photosynthetic NDH subunit of lumenal location 4, chloroplastic [Source:UniProtKB/Swiss-Prot;Acc:Q9SCY3]
AT4G39800	252.77	93.32	-1.44	0.000776	IPS1	Inositol-3-phosphate synthase isozyme 1 [Source:UniProtKB/Swiss-Prot;Acc:P42801]
AT4G39830	0.74	2.75	1.89	0.0188		Cupredoxin superfamily protein [Source:TAIR;Acc:AT4G39830]
AT4G39970	189.16	91.02	-1.06	0.0325		Haloacid dehalogenase-like hydrolase domain-containing protein At4g39970 [Source:UniProtKB/Swiss-Prot;Acc:Q680K2]
AT5G01015	175.95	74.16	-1.25	0.00583		unknown protein; FUNCTIONS IN: molecular_function unknown; INVOLVED IN: biological_process unknown; LOCATED IN: endomembrane system; EXPRESSED IN: 23 plant structures; EXPRESSED DURING: 13 growth stages; BEST Arabidopsis thaliana protein match is: u /.../ protein (TAIR:AT1G65295.1); Has 30201 Blast hits to 17322 proteins in 780 species: Archae - 12; Bacteria - 1396; Metazoa - 17338; Fungi - 3422;…
AT5G01030	4.17	8.01	0.94	0.0383		Protein of unknown function (DUF3527) [Source:TAIR;Acc:AT5G01030]
AT5G01080	0	9.78	+	0.000776		Beta-galactosidase related protein [Source:TAIR;Acc:AT5G01080]
AT5G01220	50.94	30.3	-0.75	0.045	SQD2	Sulfoquinovosyl transferase SQD2 [Source:UniProtKB/Swiss-Prot;Acc:Q8S4F6]
AT5G01240	42.87	20.14	-1.09	0.00145	LAX1	Auxin transporter-like protein 1 [Source:UniProtKB/Swiss-Prot;Acc:Q9LFB2]
AT5G01410	398.38	193.72	-1.04	0.00207	PDX13	Pyridoxal 5'-phosphate synthase subunit PDX1.3 [Source:UniProtKB/Swiss-Prot;Acc:Q8L940]
AT5G01790	39.75	19.85	-1	0.0259		unknown protein; FUNCTIONS IN: molecular_function unknown; INVOLVED IN: biological_process unknown; LOCATED IN: chloroplast; EXPRESSED IN: 19 plant structures; EXPRESSED DURING: 13 growth stages; Has 121 Blast hits to 121 proteins in 12 species: Arc /.../0; Bacteria - 0; Metazoa - 0; Fungi - 0; Plants - 121; Viruses - 0; Other Eukaryotes - 0 (source: NCBI BLink). [Source:TAIR;Acc:AT5G01790]
AT5G01840	1.65	5.41	1.71	0.0346	OFP1	Transcription repressor OFP1 [Source:UniProtKB/Swiss-Prot;Acc:Q9LZW2]
AT5G01870	2.49	23.22	3.22	0.00264	LTP10	Non-specific lipid-transfer protein 10 [Source:UniProtKB/Swiss-Prot;Acc:Q9LZV9]
AT5G02120	413.15	148.12	-1.48	0.000776	HLIP	High-light-induced protein, chloroplastic [Source:UniProtKB/Swiss-Prot;Acc:O81208]
AT5G02160	815.83	293.8	-1.47	0.000776		unknown protein; FUNCTIONS IN: molecular_function unknown; INVOLVED IN: biological_process unknown; LOCATED IN: chloroplast thylakoid membrane; EXPRESSED IN: 23 plant structures; EXPRESSED DURING: 13 growth stages; Has 121 Blast hits to 121 proteins /.../ species: Archae - 0; Bacteria - 0; Metazoa - 0; Fungi - 0; Plants - 121; Viruses - 0; Other Eukaryotes - 0 (source: NCBI BLink). [Source:TAIR;A…
AT5G02502	53.46	27.1	-0.98	0.0444	OST4B	Dolichyl-diphosphooligosaccharide--protein glycosyltransferase subunit 4B [Source:UniProtKB/Swiss-Prot;Acc:Q8L986]
AT5G02540	10.63	4.9	-1.12	0.0361		NAD(P)-binding Rossmann-fold superfamily protein [Source:TAIR;Acc:AT5G02540]
AT5G02550	22.22	8.73	-1.35	0.0455		unknown protein; Has 3 Blast hits to 3 proteins in 1 species: Archae - 0; Bacteria - 0; Metazoa - 0; Fungi - 0; Plants - 3; Viruses - 0; Other Eukaryotes - 0 (source: NCBI BLink). [Source:TAIR;Acc:AT5G02550]
AT5G02810	7.96	17.54	1.14	0.00145	APRR7	Two-component response regulator-like APRR7 [Source:UniProtKB/Swiss-Prot;Acc:Q93WK5]
AT5G02840	33.97	16.9	-1.01	0.0115	RVE4	Protein REVEILLE 4 [Source:UniProtKB/Swiss-Prot;Acc:Q6R0G4]
AT5G02890	55.04	22.71	-1.28	0.000776		HXXXD-type acyl-transferase family protein [Source:TAIR;Acc:AT5G02890]
AT5G03090	0	227.62	+	0.000776		BEST Arabidopsis thaliana protein match is: mto 1 responding down 1 (TAIR:AT1G53480.1); Has 7 Blast hits to 7 proteins in 1 species: Archae - 0; Bacteria - 0; Metazoa - 0; Fungi - 0; Plants - 7; Viruses - 0; Other Eukaryotes - 0 (source: NCBI BLink). [Source:TAIR;Acc:AT5G03090]
AT5G03120	37.75	9.91	-1.93	0.000776		unknown protein; FUNCTIONS IN: molecular_function unknown; INVOLVED IN: biological_process unknown; LOCATED IN: endomembrane system; EXPRESSED IN: 21 plant structures; EXPRESSED DURING: 13 growth stages; Has 14 Blast hits to 14 proteins in 4 species /.../ae - 0; Bacteria - 0; Metazoa - 0; Fungi - 0; Plants - 14; Viruses - 0; Other Eukaryotes - 0 (source: NCBI BLink). [Source:TAIR;Acc:AT5G03120]
AT5G03310	0	0.6	+	0.00813		SAUR-like auxin-responsive protein family [Source:TAIR;Acc:AT5G03310]
AT5G03350	114.97	54.9	-1.07	0.0156		Lectin-like protein At5g03350 [Source:UniProtKB/Swiss-Prot;Acc:Q9LZF5]
AT5G03555	14.93	8.14	-0.88	0.0431	NCS1	Purine-uracil permease NCS1 [Source:UniProtKB/Swiss-Prot;Acc:Q9LZD0]
AT5G03680	0.41	2.36	2.54	0.0122	PTL	Trihelix transcription factor PTL [Source:UniProtKB/Swiss-Prot;Acc:Q9LZS0]
AT5G03760	54.47	30.29	-0.85	0.0223	CSLA9	Glucomannan 4-beta-mannosyltransferase 9 [Source:UniProtKB/Swiss-Prot;Acc:Q9LZR3]
AT5G03880	246.96	138.39	-0.84	0.023		Thioredoxin family protein [Source:TAIR;Acc:AT5G03880]
AT5G04275	133.99	0	-	0.0482	MIR172B	MIR172/MIR172B; miRNA [Source:TAIR;Acc:AT5G04275]
AT5G04440	104.38	46.16	-1.18	0.00145		Protein of unknown function (DUF1997) [Source:TAIR;Acc:AT5G04440]
AT5G04560	4.06	7.31	0.85	0.0361	DME	Transcriptional activator DEMETER [Source:UniProtKB/Swiss-Prot;Acc:Q8LK56]
AT5G04950	2.86	15.49	2.44	0.000776	NAS1	Nicotianamine synthase 1 [Source:UniProtKB/Swiss-Prot;Acc:Q9FF79]
AT5G05180	5.19	10.68	1.04	0.0447		unknown protein; BEST Arabidopsis thaliana protein match is: unknown protein (TAIR:AT3G10880.1); Has 1807 Blast hits to 1807 proteins in 277 species: Archae - 0; Bacteria - 0; Metazoa - 736; Fungi - 347; Plants - 385; Viruses - 0; Other Eukaryotes - /.../source: NCBI BLink). [Source:TAIR;Acc:AT5G05180]
AT5G05270	71.92	31.68	-1.18	0.000776	CHI3	Probable chalcone--flavonone isomerase 3 [Source:UniProtKB/Swiss-Prot;Acc:Q8VZW3]
AT5G05450	7.75	15.64	1.01	0.0185	RH18	DEAD-box ATP-dependent RNA helicase 18 [Source:UniProtKB/Swiss-Prot;Acc:Q9FLB0]
AT5G05630	2.66	0.8	-1.73	0.032	RMV1	Polyamine transporter RMV1 [Source:UniProtKB/Swiss-Prot;Acc:Q9FFL1]
AT5G05680	2.76	6.08	1.14	0.0213	NUP88	Nuclear pore complex protein NUP88 [Source:UniProtKB/Swiss-Prot;Acc:Q9FFK6]
AT5G05690	115.88	52.5	-1.14	0.000776	CYP90A1	Cytochrome P450 90A1 [Source:UniProtKB/Swiss-Prot;Acc:Q42569]
AT5G05940	2.16	5.65	1.39	0.0202	ROPGEF5	Rop guanine nucleotide exchange factor 5 [Source:UniProtKB/Swiss-Prot;Acc:F4K295]
AT5G05960	35.12	10.1	-1.8	0.00813		Bifunctional inhibitor/lipid-transfer protein/seed storage 2S albumin superfamily protein [Source:TAIR;Acc:AT5G05960]
AT5G06110	12.91	22.38	0.79	0.0468		DnaJ domain ;Myb-like DNA-binding domain [Source:TAIR;Acc:AT5G06110]
AT5G06150	10.98	21.36	0.96	0.0252	CYCB1-2	Cyclin-B1-2 [Source:UniProtKB/Swiss-Prot;Acc:Q39067]
AT5G06290	551.32	197.81	-1.48	0.000776	2-Cys Prx B	2-Cys peroxiredoxin BAS1-like, chloroplastic [Source:UniProtKB/Swiss-Prot;Acc:Q9C5R8]
AT5G06390	47.3	25.09	-0.92	0.0111	FLA17	Fasciclin-like arabinogalactan protein 17 [Source:UniProtKB/Swiss-Prot;Acc:Q66GR0]
AT5G06460	8.06	15.2	0.92	0.0174	UBA2	Ubiquitin-activating enzyme E1 2 [Source:UniProtKB/Swiss-Prot;Acc:P92974]
AT5G06690	103.82	54.26	-0.94	0.0126	WCRKC1	Thioredoxin-like 3-1, chloroplastic [Source:UniProtKB/Swiss-Prot;Acc:Q9FG36]
AT5G07020	560.77	177.98	-1.66	0.000776		proline-rich family protein [Source:TAIR;Acc:AT5G07020]
AT5G07100	1.11	4.28	1.95	0.0249	WRKY26	Probable WRKY transcription factor 26 [Source:UniProtKB/Swiss-Prot;Acc:Q9C5T3]
AT5G07180	2.52	6.73	1.42	0.00264	ERL2	LRR receptor-like serine/threonine-protein kinase ERL2 [Source:UniProtKB/Swiss-Prot;Acc:Q6XAT2]
AT5G07230	3.29	0	-	0.000776	A9	Tapetum-specific protein A9 [Source:UniProtKB/Swiss-Prot;Acc:Q00762]
AT5G07440	15.24	29.4	0.95	0.0192	GDH2	Glutamate dehydrogenase 2 [Source:UniProtKB/Swiss-Prot;Acc:Q38946]
AT5G07550	0	1.99	+	0.000776	GRP19	glycine-rich protein 19 [Source:TAIR;Acc:AT5G07550]
AT5G07560	0	1.55	+	0.000776	GRP20	glycine-rich protein 20 [Source:TAIR;Acc:AT5G07560]
AT5G07660	0.29	1.14	1.98	0.0279	SMC6A	Structural maintenance of chromosomes protein 6A [Source:UniProtKB/Swiss-Prot;Acc:Q9FLR5]
AT5G07690	10.27	25.62	1.32	0.000776	MYB29	Transcription factor MYB29 [Source:UniProtKB/Swiss-Prot;Acc:Q9FLR1]
AT5G07860	18.97	9.46	-1	0.0246		HXXXD-type acyl-transferase family protein [Source:TAIR;Acc:AT5G07860]
AT5G07990	1.74	5.84	1.74	0.00989	CYP75B1	Flavonoid 3'-monooxygenase [Source:UniProtKB/Swiss-Prot;Acc:Q9SD85]
AT5G08050	388.1	160.22	-1.28	0.000776		Protein of unknown function (DUF1118) [Source:TAIR;Acc:AT5G08050]
AT5G08060	155.11	92.24	-0.75	0.0492		unknown protein; FUNCTIONS IN: molecular_function unknown; INVOLVED IN: biological_process unknown; LOCATED IN: mitochondrion; EXPRESSED IN: 24 plant structures; EXPRESSED DURING: 16 growth stages; Has 42 Blast hits to 42 proteins in 17 species: Arc /.../0; Bacteria - 0; Metazoa - 0; Fungi - 0; Plants - 41; Viruses - 0; Other Eukaryotes - 1 (source: NCBI BLink). [Source:TAIR;Acc:AT5G08060]
AT5G08410	428.44	158.22	-1.44	0.000776	FTRA2	ferredoxin/thioredoxin reductase subunit A (variable subunit) 2 [Source:TAIR;Acc:AT5G08410]
AT5G08620	11.05	24.85	1.17	0.00374	RH25	DEAD-box ATP-dependent RNA helicase 25 [Source:UniProtKB/Swiss-Prot;Acc:Q94C75]
AT5G08640	69.5	32.3	-1.11	0.000776	FLS1	Flavonol synthase/flavanone 3-hydroxylase [Source:UniProtKB/Swiss-Prot;Acc:Q96330]
AT5G08760	147.84	57.37	-1.37	0.00207		unknown protein; FUNCTIONS IN: molecular_function unknown; INVOLVED IN: biological_process unknown; LOCATED IN: endomembrane system; Has 3 Blast hits to 3 proteins in 2 species: Archae - 0; Bacteria - 0; Metazoa - 0; Fungi - 0; Plants - 3; Viruses - /.../her Eukaryotes - 0 (source: NCBI BLink). [Source:TAIR;Acc:AT5G08760]
AT5G09220	22.97	76.46	1.73	0.000776	AAP2	Amino acid permease 2 [Source:UniProtKB/Swiss-Prot;Acc:Q38967]
AT5G09300	13.82	6.03	-1.2	0.0115	T5E8_100	2-oxoisovalerate dehydrogenase subunit alpha 2, mitochondrial [Source:UniProtKB/Swiss-Prot;Acc:Q84JL2]
AT5G09420	2.12	5.5	1.37	0.0285	OM64	Outer envelope protein 64, mitochondrial [Source:UniProtKB/Swiss-Prot;Acc:F4KCL7]
AT5G09590	19.23	33.4	0.8	0.0323	HSP70-10	Heat shock 70 kDa protein 10, mitochondrial [Source:UniProtKB/Swiss-Prot;Acc:Q9LDZ0]
AT5G09650	415.76	227.77	-0.87	0.0103	PPA6	Soluble inorganic pyrophosphatase 6, chloroplastic [Source:UniProtKB/Swiss-Prot;Acc:Q9LXC9]
AT5G09660	1068.3	435.1	-1.3	0.00145	PMDH2	Malate dehydrogenase, glyoxysomal [Source:UniProtKB/Swiss-Prot;Acc:Q9ZP05]
AT5G09840	1.5	3.64	1.28	0.0332		Putative endonuclease or glycosyl hydrolase [Source:TAIR;Acc:AT5G09840]
AT5G10150	10.93	5.31	-1.04	0.041	UFC	Protein UPSTREAM OF FLC [Source:UniProtKB/Swiss-Prot;Acc:Q9LX14]
AT5G10430	49.81	19.02	-1.39	0.000776	AGP4	Classical arabinogalactan protein 4 [Source:UniProtKB/Swiss-Prot;Acc:Q9ZT16]
AT5G10450	458.93	254.27	-0.85	0.0209	GRF6	14-3-3-like protein GF14 lambda [Source:UniProtKB/Swiss-Prot;Acc:P48349]
AT5G10510	1.8	5.06	1.49	0.0156	AIL6	AP2-like ethylene-responsive transcription factor AIL6 [Source:UniProtKB/Swiss-Prot;Acc:Q52QU2]
[truncated: 433 more rows]
